# Supplementary material for: The Effects of Herbarium Specimen Characteristics on Short-Read NGS Sequencing Success in Nearly 8000 Specimens: Old, Degraded Samples Have Lower DNA Yields but Consistent Sequencing Success
Source: Front Plant Sci. 2021 Jun 23;12:669064. doi: 10.3389/fpls.2021.669064 (PMC8262526; doi:10.3389/fpls.2021.669064)
Supplement: Supplementary Table 1 — Specimen metadata that comprise the dataset used for all models in this study. [file Table_1.csv]

	sample_id	Unnamed: 0	SumScore	OverallScore	country	month_1	day_1	year_1	collected_by	lon	lat	address	yr.bp	color-majority	file	totalreads	ontargetreads	proportionontarget	sci_name	state_province	county	family	herbarium	DNA
7173	e13f7811-67aa-4a11-8773-edce4945222f	3740	5	1.666666667	Japan	11-Nov	6	2010	,,	133.137102	33.2115825	NA	10	fg	Dunbaria_podocarpa_R1_001.	2182178	482611	0.221160235	Dunbaria podocarpa	Takaoka	Shimanto Town	Leguminosae	3	496.5556823
3706	4fcaccdc-c435-4aaf-b6f4-85c9ee16c907	4692	6	2	Zambia	10-Oct	23	1993	<c1>lvarez, Demetrio	24.2955141	-17.4738864	NA	27	fg	Lonchocarpus_nelsii_R1_001.	42818	16105	0.376126863	Lonchocarpus nelsii	Western	Sesheke	Leguminosae	4	821.1271618
2806	3e060732-04e9-4bae-aba1-9eeb03c90b95	8062	4	1.333333333	United States of America	4-Apr	14	2014	1980 Sino-Amer. Exped.	-84.8567932	30.1507777	liberty county, fl, usa	6	ng	Prunus_umbellata_R1_001.	3435516	1416071	0.412185826	Prunus umbellata	Florida	Liberty	Rosaceae	5	901.78
7516	f024216f-b938-4581-98a8-a3a0e59d8842	3354	8	2.666666667	United States of America	7-Jul	13	1948	1984 Sino-Amer. Bot. Exped.	-121.1789787	47.23706	NA	72	br	Acmispon_americanus_R1_001.	858964	411146	0.478653355	Acmispon americanus	Washington	easton	Leguminosae	2	1592.082176
379	10b86ff8-19b8-47d5-832f-7312870bbd5e	3965	5	1.666666667	South Africa	10-Oct	18	1975	Abas	18.5700636	-33.9142871	united states	45	fg	Aspalathus_acanthophylla_R1_001.	2473504	643710	0.26024215	Aspalathus acanthophylla	Cape		Leguminosae	4	762.4482134
3182	42ba49ae-c4f9-48b0-9f7a-ba8355a1df49	2597	6	2	United States of America	6-Jun	5	1928	Abbe, L. B.	-95.712891	37.09024	NA	92	fg	Canavalia_molokaiensis_R1_001.	277876	133474	0.480336553	Canavalia molokaiensis	Hawaii	Maui	Leguminosae	5	1600.337872
4103	5a22e59c-8361-493f-9e46-316eb71adf2b	8296	5	1.666666667	France	7-Jul	18	1960	Abbe, L. B.	3.4417368	49.4769199	aisne, france	60	fg	Rubus_horrefactus_R1_001.	1867644	578165	0.309569168	Rubus horrefactus	Hauts-de-France	Aisne	Rosaceae	5	657.4
4188	5c7f3569-d07f-4860-80fc-7182c51079c0	8244	4	1.333333333	United States of America	6-Jun	19	1941	Abbe. L. B.	-77.2856305	37.2220383	prince george, va, usa	79	ng	Rubus_insons_R1_001.	1052060	333757	0.317241412	Rubus insons	Virginia	Prince George	Rosaceae	5	342.1
7488	edb8cee3-a6cf-4af6-84cd-3b1294363f72	3366	8	2.666666667	Panama	4-Apr	6	1974	Abbott, J Richard	-80.782127	8.537981	NA	46	br	Machaerium_milleflorum_R1_001.	661198	250437	0.378762489	Machaerium milleflorum			Leguminosae	2	846.6563146
69	01ddd41e-12c0-4cac-a490-fe0756e55a28	5008	10	3.333333333	Madagascar	11-Nov	8	2006	Abbott, J. Richard	50.383333	-15.283333	NA	14	br	Viguieranthus_glaber_R1_001.	126456	35389	0.279852281	Viguieranthus glaber	Antsiranana	Sahafary Forest	Leguminosae	4	38.72360848
7432	e9eecb05-def9-4720-b48a-5aad7e9fb2db	3344	8	2.666666667	Dominican Republic	1-Jan	18	1982	Abbott, J. Richard	-70.162651	18.735693	NA	38	br	Canavalia_nitida_R1_001.	65628	5968	0.090936795	Canavalia nitida			Leguminosae	2	470.3443358
7437	ea3f0f49-70c9-4fa1-8c06-75bb560cd03c	3339	9	3	Bolivia (Plurinational State of)	2-Feb	5	1995	Abbott, J. Richard	-60.7877511	-17.8152105	NA	25	br	Bocoa_mollis_R1_001.	235504	86546	0.367492697	Bocoa mollis	Chiquitos		Leguminosae	2	761.305117
7439	ea622545-35a9-4948-b176-e3b636bbb5e6	3654	4	1.333333333	China	8-Aug	31	2003	Abbott, J. Richard	98.490966	25.020439	NA	17	ng	Clitoria_mariana_R1_001.	2819712	1436509	0.509452384	Clitoria mariana	Yunnan	Tengchong	Leguminosae	3	1096.867415
7449	eadce6bd-8d94-4a65-83b4-8053b1fb661c	3646	4	1.333333333	Thailand	10-Oct	25	2006	Abbott, J. Richard	100.992541	15.870032	NA	14	ng	Crotalaria_vespertilio_R1_001.	2404838	781876	0.325126266	Crotalaria vespertilio			Leguminosae	3	50.63785691
7454	eb3042d1-7821-472f-984c-e7b024b17c39	3643	9	3	Papua New Guinea	5-May	2	2005	Abbott, J. Richard	143.5635637	-6.4179083	NA	15	br	Crotalaria_lanata_R1_001.	1127702	526390	0.466781118	Crotalaria lanata	Southern Highlands		Leguminosae	3	11.97070518
7482	ed662f0e-384d-430d-bf49-c94fd5a29737	3370	3	1	United States of America	11-Nov	20	1997	Abbott, J. Richard	-82.820974	29.3178545	NA	23	ng	Phaseolus_smilacifolius_R1_001.	3468650	1279549	0.368889626	Phaseolus smilacifolius	Florida	Levy	Leguminosae	2	210.938654
7484	ed8475bb-8b3f-4582-ad0b-79c6f8c7eeca	3622	8	2.666666667	Thailand	11-Nov	25	1989	Abbott, J. Richard	98.9649024	19.3678141	NA	31	br	Crotalaria_filiformis_R1_001.	1390778	554980	0.399042838	Crotalaria filiformis	Chiang Mai	Chiang Dao	Leguminosae	3	67.96767281
898	19228f2a-0927-4cc4-89f8-df212c1bac60	557	5	1.666666667	Mexico	11-Nov	23	1986	Abbott, Richard J.	-92.0518154	16.1188865	la trinitaria, chiapas, chis., mexico	34	fg	Coursetia_caribaea_R1_001.	678178	261412	0.385462224	Coursetia caribaea	Chiapas	La Trinitaria	Leguminosae	1	1655.079489
294	0e559282-1890-4c7e-8bc8-607c3dcdef3b	3823	9	3	Spain	4-Apr	1	1992	Abeid	-3.74922	40.463667	united states	28	br	Adenocarpus_foliolosus_R1_001.	687066	176235	0.256503742	Adenocarpus foliolosus			Leguminosae	4	1593.352283
343	0fab18aa-3b9f-4066-a794-4e9dc45b3578	3933	9	3	Morocco	6-Jun	25	1989	Abeid	-6.937016	30.9335436	united states	31	br	Argyrolobium_uniflorum_R1_001.	1633190	862064	0.527840606	Argyrolobium uniflorum	Ouarzazate		Leguminosae	4	649.8162417
371	1075ebeb-9a3a-4d8d-89c6-ed39c19496fa	3904	6	2	Ethiopia	10-Oct	24	1971	Abeid	40.6346851	7.5460377	united states	49	fg	Alysicarpus_quartinianus_R1_001.	2775044	1380919	0.497620578	Alysicarpus quartinianus	Oromia		Leguminosae	4	2536.533821
671	15d96b5f-0c24-4e0b-9815-cd9c685c1eaf	4124	8	2.666666667	Tanzania, United Republic of	12-Dec	23	2002	Abeid	30.7120023	-5.9577666	united states	18	br	Baphia_punctulata_R1_001.	1151426	422707	0.36711608	Baphia punctulata	Rukwa	Mpanda	Leguminosae	4	1671.971913
3719	50209360-f8a5-45a0-baec-e91135f64022	2538	5	1.666666667	Mexico	1-Jan	21	2000	Abeid, Y. S.	-96.7265889	17.0731842	oaxaca, mexico	20	fg	Caesalpinia_coriaria_R1_001.	1240238	385151	0.31054604	Caesalpinia coriaria	Oaxaca		Leguminosae	5	1295.258145
6350	b97baf2c-9f30-4a7b-9a85-13cc5ee4c9f9	4303	6	2	Tanzania, United Republic of	6-Jun	13	1999	Abeid, Y. S.	38.8205454	-7.8859124	united states	21	NA	Crotalaria_vasculosa_R1_001.	1118926	393752	0.351901734	Crotalaria vasculosa	Pwani	Rufiji	Leguminosae	4	11.86239383
6351	b980b0ec-12c2-4329-998f-0de4c1df37bc	4304	8	2.666666667	Tanzania, United Republic of	5-May	31	1978	Abeid, Y. S.	36.9917125	-6.8342745	united states	42	br	Crotalaria_vatkeana_R1_001.	273184	102063	0.373605336	Crotalaria vatkeana	Morogoro	Kilosa	Leguminosae	4	67.31780471
6405	bc81aa8e-8116-4a07-9ee2-2fbe4074d2a7	8675	6	2	Namibia	2-Feb	19	1973	Abeid, Y. S.	15.8906859	-17.3978281	oshikango, namibia	47	fg	Ficus_thonningii_R1_001.	1833966	456360	0.248837765	Ficus thonningii	Ohangwena	Oshikango	Moraceae	6	364.6324588
6967	cd51c98f-93e0-4d4e-8493-1a99f8fb6d64	8796	6	2	Chile	2-Feb	15	1986	Abeid, Y. S.	-73.0443904	-36.8201352	concepci<f3>n, bio bio, chile	34	fg	Senna_stipulacea_R1_001.	1047958	314839	0.300430933	Senna stipulacea		Concepción	Leguminosae	6	448.8986886
5952	9cdc4fd7-34cd-46a0-b869-babbf8798c12	3002	5	1.666666667	French Guiana	8-Aug	9	1993	Acevedo-Rdgz, P.	-54.0248906	5.4838804	arrondissement of saint-laurent-du-maroni, french guiana	27	fg	Eperua_grandiflora_R1_001.	1737718	447681	0.257625806	Eperua grandiflora	Saint-Laurent-du-Maroni Arrondissment		Leguminosae	5	1374.639839
3591	4c45258e-cf62-4368-b583-0c4253d9b1c9	2276	9	3	Thailand	10-Oct	11	1995	Acevedo-Rdgz., P.	98.9649024	19.3678141	chiang dao, chiang dao district, chiang mai 50170, thailand	25	br	Castanopsis_argyrophylla_R1_001.	8656	1267	0.146372458	Castanopsis argyrophylla	Chiang Mai	Chiang Dao	Fagaceae	1	127.863849
3867	548290a6-6fb7-4308-8a4d-10e6bb8c62ae	4566	4	1.333333333	Tanzania, United Republic of	5-May	23	2008	Acevedo-Rdgz., P.	32.7548364	-5.6229011	NA	12	ng	Indigofera_cuneata_R1_001.	2021194	962778	0.476341212	Indigofera cuneata	Tabora|Sikonge District	Sikonge	Leguminosae	4	1138.90796
4632	69b1dde1-27c1-4d27-9be9-084cad5d5998	4767	9	3	Australia	5-May	1	1990	Acevedo-Rodriguez, P.	145.4388546	-17.0019368	NA	30	br	Gompholobium_nitidum_R1_001.	17036	7601	0.446172811	Gompholobium nitidum	Queensland	Mareeba	Leguminosae	4	319.141692
3558	4b6d992c-cc50-49d5-95bb-ce2f849f8e73	2555	4	1.333333333	Mexico	8-Aug	15	1930	Ackermann, M.	-98.8362755	24.26694	tamaulipas, mexico	90	ng	Caesalpinia_pringlei_R1_001.	2037770	577143	0.283222837	Caesalpinia pringlei	Tamaulipas		Leguminosae	5	279.3914268
456	12ea9792-729e-4699-8c69-c78f70710934	3980	5	1.666666667	South Africa	11-Nov	17	1970	Acocks	18.6175626	-32.2129777	united states	50	fg	Aspalathus_aristifolia_R1_001.	1926516	898527	0.466399968	Aspalathus aristifolia	Western Cap	West Coast	Leguminosae	4	787.7233449
459	1304a0cb-a9f2-4357-9a49-8dd023d96331	3978	4	1.333333333	South Africa	11-Nov	23	1970	Acocks	18.6175626	-32.2129777	united states	50	ng	Aspalathus_arida_R1_001.	1700314	389020	0.228793035	Aspalathus arida	Western Cape	West Coast	Leguminosae	4	1122.7776
7134	e0394b59-4afb-4614-a445-ca4a21971759	4922	7	2.333333333	South Africa|Not shown	11 - November|7 - July	7|11	2001	Acocks, J. P. H.	18.6175626	-32.2129777	NA	19	fg	Rafnia_amplexicaulis_R1_001.	1893380	855601	0.451890798	Rafnia amplexicaulis	Western Cape	West Coast District Municipality	Leguminosae	4	1868.965525
7149	e0ab8503-5ee9-4124-be8d-a00d8200588e	4954	8	2.666666667	Thailand	12-Dec	16	1989	Acocks, J.P.	98.9649024	19.3678141	NA	31	br	Shuteria_suffulta_R1_001.	5996742	3182683	0.530735356	Shuteria suffulta	Chiang Mai	Chiang Dao	Leguminosae	4	479.8757345
335	0f7a768b-d477-4fe8-888f-5a8894ba09d6	3895	10	3.333333333	Gabon	5-May	17	1987	Adam	11.609444	-0.803689	united states	33	br	Aganope_leucobotrya_R1_001.	2816452	1509300	0.535886995	Aganope leucobotrya			Leguminosae	4	565.1167665
664	15bf1f76-a20f-4dde-9a06-f86b238a5642	4129	8	2.666666667	Guinea	4-Apr	11	1956	Adam	-12.8629885	10.0406725	united states	64	br	Baphia_heudelotiana_R1_001.	20758	6411	0.308844783	Baphia heudelotiana	Kindia		Leguminosae	4	1088.103676
1809	2f3dafc5-8d29-4686-b05f-009a99bfba57	2780	9	3	Brazil	1-Jan	20	1998	Adam	-49.8362237	-15.8270369	NA	22	br	Chamaecrista_obtecta_R1_001.	552180	87384	0.158252744	Chamaecrista obtecta	Unai	Formosa	Leguminosae	5	868.1211248
3754	5177096d-e2ca-4f87-8607-591e6bbf30e3	4666	8	2.666666667	Spain	3-Mar	29	1973	Adam, Jacques-Georges	-17.9057813	28.7133828	NA	47	br	Lathyrus_annuus_R1_001.	26368	10588	0.40154733	Lathyrus annuus	Canary Islands	Santa Cruz de Tenerife|La Palma	Leguminosae	4	9.479544145
3898	5551ec9c-c5af-4dbe-a239-0f711f9c1351	4540	8	2.666666667	Cameroon|Not shown	9 - September|3 - March	14|29	1978|1971	Adam, Jacques-Georges	28.483333	-20.416667	NA	42	br	Indigofera_barteri_R1_001.	786234	422272	0.537081836	Indigofera barteri			Leguminosae	4	254.3715051
573	14a1935b-c569-4dd6-add6-03ab2adfdce9	4140	5	1.666666667	Benin	8-Aug	12	1999	Adjakidj<e8>	2.5990835	6.4224777	united states	21	fg	Baphia_pubescens_R1_001.	2183432	847866	0.388318024	Baphia pubescens	Ouémé	Sèmè-Kpodji	Leguminosae	4	2013.630725
3875	54b41433-33b9-41ef-8e4f-b1b005821dbc	4559	8	2.666666667	Zimbabwe	12-Dec	Not Shown	1954	AdjakidjÃ¨, V.	29.0070667	-20.9428731	NA	66	br	Indigofera_circinnata_R1_001.	590856	294908	0.499119921	Indigofera circinnata	Gwanda|Matabeleland South	Gwanda	Leguminosae	4	2504.908154
3785	5264dfa1-689b-40e6-a020-6b578355d676	4621	6	2	Benin	8-Aug	26	1999	Adjakidje, V.	2.5941239	8.8879709	NA	21	NA	Indigofera_omissa_R1_001.	1588220	756744	0.476473033	Indigofera omissa	Borgou	Tchaourou	Leguminosae	4	332.788922
7142	e0973b32-4ab5-42c8-8468-0f683a7a849d	4937	9	3	Ecuador	11-Nov	Not Shown	1991	Aedo, C.	-78.875772	-2.5460564	NA	29	br	Retama_monosperma_R1_001.	263310	136915	0.519976454	Retama monosperma	Cañar|Canar	Ingapirca	Leguminosae	4	24.31819901
77	042ed459-4117-4f71-ad11-c41142b71a13	5018	7	2.333333333	Russian Federation	7-Jul	31	1973	Aellen, P.	131.9293703	43.5476477	NA	47	fg	Trifolium_gordejevii_R1_001.	1619478	1366479	0.843777439	Trifolium gordejevii	Primorsky Krai|Primorskiy	Nadezhdinskiy	Leguminosae	4	2942.460053
7051	d7fe35d1-ac2e-4c2f-bd8b-9dac3461d84e	3757	5	1.666666667	Hong Kong	3-Mar	2	1969	Afrastini, Argus	114.1693611	22.3193039	NA	51	fg	Fordia_cauliflora_R1_001.	969210	417111	0.430361841	Fordia cauliflora			Leguminosae	3	1462.023208
3825	538e5b23-c91c-4db9-a1b5-0ee2f850419d	4596	6	2	Unknown Country|Zimbabwe	8 - August|2 - February	8|2	1974	Agbani, P.	29.193158	-19.7839505	NA	46	NA	Indigofera_heterotricha_R1_001.	2308018	1209643	0.524104665	Indigofera heterotricha	Matabeleland South	Insiza	Leguminosae	4	2489.285837
1204	1eaa2e8d-0ea4-40df-94a5-455ede36a27a	7742	4	1.333333333	Mexico	7-Jul	24	1977	Aguilar, Luis	-101.418384	24.6128234	concepci<f3>n del oro municipality, zacatecas, mexico	43	ng	Senna_demissa_R1_001.	5369836	1536705	0.286173544	Senna demissa	Zacatecas	Concepción del Oro	Leguminosae	5	359.758448
6512	bf70f1d7-ae79-4eb5-8905-75e014f2ffa2	8717	9	3	Malaysia	5-May	19	1964	Ahwing, J.	118.1171729	5.839444	sandakan, sabah, malaysia	56	br	Lithocarpus_gracilis_R1_001.	42346	8388	0.198082464	Lithocarpus gracilis	Sabah	Sandakan	Fagaceae	6	150.7175437
7446	eab1814b-6fd0-4e36-99c7-4e0ccfde8381	3648	6	2	Germany	9-Sep	Not Shown	1945	Ajab, Mir	10.451526	51.165691	NA	75	fg	Cicer_songaricum_R1_001.	2093362	1379759	0.659111515	Cicer songaricum			Leguminosae	3	811.9823906
4028	584183e0-5ecf-4467-a941-b34cdd7263ff	4429	6	2	Zambia	3-Mar	8	2005	Akoegninou, A.	30.2339635	-13.2325565	NA	15	fg	Eriosema_youngii_R1_001.	1128268	443301	0.392903991	Eriosema youngii	Central	Serenje	Leguminosae	4	654.257007
4518	6531517b-97ae-4923-9219-461b7e44d8d4	2393	6	2	Brazil	2-Feb	19	2008	Albrecht, D. E.	-36.954107	-8.8137173	NA	12	fg	Bauhinia_ovata_R1_001.	1728286	590684	0.341774452	Bauhinia ovata	Espírito Santo	Nova Venécia	Leguminosae	5	1590.050005
3746	51431ba2-70ca-414e-ae03-42432a66de1d	4668	8	2.666666667	South Africa	11-Nov	21	1976	Aldridge, Angela E.	18.5205821	-33.8814169	NA	44	br	Lebeckia_cinerea_R1_001.	261908	115778	0.442055989	Lebeckia cinerea	Western Cape|Cape	West Coast	Leguminosae	4	29.51714378
3953	56a68c75-29a2-4d0e-9e21-fdec5b77d112	4475	10	3.333333333	Mayotte|France	8-Aug	8	1997	Aldridge, Angela E.	45.1062001	-12.9551984	NA	23	br	Erythrina_variegata_R1_001.	104784	33296	0.317758436	Erythrina variegata	Mayotte	Kani-Kéli	Leguminosae	4	136.3121343
4747	6f3871f0-ad77-4068-b977-ad92d64d4148	4708	9	3	South Africa	9-Sep	30	1976	Aldridge, Angela E.	19.949686	-30.4218185	NA	44	br	Melolobium_calycinum_R1_001.	100260	36782	0.366866148	Melolobium calycinum	Northern Cape	Namakwa|Nemakwa	Leguminosae	4	286.3233532
4749	6f4fb116-ff4f-4f3e-b8df-c9628851546e	2297	6	2	Cameroon	3-Mar	7	1975	Aldridge, Angela E.	12.354722	7.369722	cameroon	45	NA	Afzelia_bipindensis_R1_001.	58492	13831	0.236459687	Afzelia bipindensis			Leguminosae	5	357.3755983
92	04b7f1e7-4a13-4c2b-a6d5-99b0d3c676fc	5033	4	1.333333333	Ethiopia	9-Sep	26	1975	Alexander, J. C. M.	39.4864411	10.0946605	NA	45	ng	Trifolium_pichisermollii_R1_001.	1351806	1098812	0.812847406	Trifolium pichisermollii	Shoa		Leguminosae	4	1151.48202
3833	53c524e9-cae2-421f-8973-73303cc8ca52	4590	8	2.666666667	Benin	8-Aug	12	1998	Allen, P. H.	3.2131232	9.936763	NA	22	br	Indigofera_geminata_R1_001.	1554280	800854	0.515257225	Indigofera geminata	Borgou	Nikki	Leguminosae	4	1614.30905
1936	31b79788-048e-4872-aa27-4ed267214ae0	5942	7	2.333333333	Malaysia	1-Jan	4	1995	Alvarenga, D.	116.6639501	5.953561	ranau, sabah, malaysia	25	br	Elatostema_penibukanense_R1_001.	365944	58495	0.159846862	Elatostema penibukanense	Sabah	Ranau	Urticaceae	5	1953.94
7431	e9e1e27a-9b4a-4e4a-98e4-b66198eb2b14	3347	7	2.333333333	United States of America	5-May	15	1996	Ambri	-84.3121264	37.7143001	NA	24	fg	Cladrastis_kentukea_R1_001.	2330944	1047173	0.449248459	Cladrastis kentukea	Kentucky	Madison	Leguminosae	2	560.026133
693	163cda8d-cefe-486c-b39d-9752b1cbf8b4	4110	6	2	Egypt	7-Jul	7	1976	Amin	30.802498	26.820553	united states	44	fg	Astragalus_trigonus_R1_001.	1660194	1047644	0.631037096	Astragalus trigonus			Leguminosae	4	562.3006714
1565	2adb69e0-bf9f-45d3-8ece-3769a0e0f537	6299	9	3	Gabon	9-Sep	19	1901	Amor, E. Albert	9.4672676	0.4161976	libreville, gabon	119	br	Treculia_acuminata_R1_001.	307534	103864	0.337731763	Treculia acuminata	Estuaire	Libreville	Moraceae	5	84.54
2411	38ac36d9-c3f8-4410-815d-8ef962583180	5652	9	3	Colombia	3-Mar	25	1979	Amorim, AndrÃ© M.	-75.5658153	6.2476376	medell<ed>n, medellin, antioquia, colombia	41	br	Monnina_fastigiata_R1_001.	646368	158358	0.244996658	Monnina fastigiata	Antioquia	Medellin	Polygalaceae	5	107.18
4523	65527f87-8e12-4c15-91e6-1aa2f282f1b7	5352	4	1.333333333	Honduras	7-Jul	28	1936	Amorim, AndrÃ© M.	-86.241905	15.199999	honduras	84	ng	Abarema_oxyphyllidia_R1_001.	241142	33141	0.137433545	Abarema oxyphyllidia			Leguminosae	5	2386.28015
5371	804e61de-c444-441a-aff1-08ae2b6410d0	1809	5	1.666666667	Mexico	11-Nov	17	1971	Amorim, Andre M.	-101.2573586	21.0190145	guanajuato, mexico	49	fg	Sechiopsis_triqueter_R1_001.	1575060	480061	0.304789024	Sechiopsis triqueter	Guanajuato		Cucurbitaceae	1	943.6924977
4701	6cd665c8-3c9d-4e25-a483-5a64c468fdcc	2323	5	1.666666667	Madagascar	6-Jun	8	1991	Amorim, Andre M. A.	43.6854936	-23.3516191	toliara, madagascar	29	fg	Baudouinia_fluggeiformis_R1_001.	2367592	646972	0.273261609	Baudouinia fluggeiformis	Toliara		Leguminosae	5	365.3906382
7753	f7a96c9a-208b-44eb-9c63-0307df3960fe	3537	4	1.333333333	India	7-Jul	11	1955	Anders, O.	78.96288	20.593684	NA	65	ng	Astragalus_secundus_R1_001.	1000650	488526	0.488208664	Astragalus secundus			Leguminosae	3	3354.101766
7922	fc396306-ba13-47eb-bbf2-1b09757164df	5013	9	3	Madagascar	12-Dec	5	2005	Anders, O.	46.7164256	-16.4708895	NA	15	br	Xylia_hoffmannii_R1_001.	780640	316766	0.405777311	Xylia hoffmannii	Boeny	Ambato-Boeni	Leguminosae	4	451.6064723
5505	8397179a-f203-46ef-8bc3-708113073cca	2022	9	3	Guatemala	11-Nov	21	2005	Anderson, A. B.	-89.9626799	14.6121446	jalapa department, guatemala	15	br	Quercus_crispifolia_R1_001.	146340	18233	0.124593413	Quercus crispifolia	Jalapa		Fagaceae	1	446.1909048
2254	3687c909-ace7-471a-ae9b-49218ff96c49	6112	9	3	Singapore	2-Feb	27	2002	Anderson, W. R.	103.819836	1.352083	singapore	18	br	Artocarpus_scortechinii_R1_001.	724612	142596	0.196789454	Artocarpus scortechinii			Moraceae	5	1956.48
2186	35a7ca8d-fb35-4368-8985-e6000d9446ee	6085	4	1.333333333	Mexico	9-Sep	25	1944	Anderson, W.R.	-98.2062727	19.0414398	puebla, mexico	76	ng	Urtica_subincisa_R1_001.	344700	49430	0.143400058	Urtica subincisa	Puebla		Urticaceae	5	1173.84
2513	39e83a70-9cda-45b1-8b3d-9b20b9348daf	2691	6	2	Brazil	6-Jun	19	1984	Anderson, William R	-56.921099	-12.6818712	NA	36	NA	Chamaecrista_barbata_R1_001.	763962	331967	0.434533393	Chamaecrista barbata	Parana	Curitiba	Leguminosae	5	21.17716988
2047	337d36c2-c16f-4473-8f63-196ee9c4efd2	5832	10	3.333333333	Ecuador	10-Oct	19	1999	Anderson, William R.	-78.4678382	-0.1806532	quito, ecuador	21	br	Cecropia_gabrielis_R1_001.	473182	107203	0.226557646	Cecropia gabrielis	Pichincha	Quito	Urticaceae	5	15.87
2114	347a9014-f484-4ff8-9a61-1acfd436d0ef	2764	7	2.333333333	Brazil	9-Sep	25	1991	Anderson, William R.	-49.8362237	-15.8270369	NA	29	fg	Chamaecrista_lagotois_R1_001.	880258	177261	0.201373915	Chamaecrista lagotois	Minas Gerais	Santana do Riacho	Leguminosae	5	1103.09094
3009	4090c03e-4af2-493e-8720-a405c235148d	1401	7	2.333333333	Taiwan, Province of China	6-Jun	9	2010	Anderson, William R.	121.5497801	24.8663721	wulai district, new taipei city, taiwan 233	10	fg	Ventilago_diffusa_R1_001.	2726536	586085	0.2149559	Ventilago diffusa	Taipei Hsien	Wulai Hsiang	Rhamnaceae	1	1030.948856
3099	41d9f2c4-fe66-4550-a8ce-233ebd16db4f	1571	9	3	Mexico	2-Feb	20	1981	Anderson, William R.	-98.2240321	20.3367247	tenango de doria, hgo., mexico	39	br	Begonia_glandulosa_R1_001.	1679100	1149235	0.684435114	Begonia glandulosa	Hidalgo	Tenango de Doria	Begoniaceae	1	1161.515867
4549	666dc939-dce9-4def-a5d6-f92a7a77beec	4816	8	2.666666667	Malawi	2 - February|7 - July	2|7	1985	Anderson, William R.	35.3356518	-15.3765857	NA	35	br	Pearsonia_cajanifolia_R1_001.	125082	46808	0.374218513	Pearsonia cajanifolia	S|S.	Zomba	Leguminosae	4	897.4605989
5275	7dd5d9ad-7b83-4a4f-8791-9e9b88d6c577	1261	3	1	Mexico	10-Oct	7	1984	Anderson, William R.	-91.9930466	17.5109792	palenque, chis., mexico	36	ng	Vigna_umbellata_R1_001.	1411450	550645	0.390127174	Vigna umbellata	Chiapas	Palenque	Leguminosae	1	659.1310177
5621	8637f352-4fac-457e-b243-7c5881cb3f35	3239	5	1.666666667	Brazil	2-Feb	12	2011	andrade, K	-34.8450118	-7.1194958	NA	9	fg	Phanera_glabra_R1_001.	1410376	469787	0.333093445	Phanera glabra	Pará	Canaã dos Carajás	Leguminosae	5	183.97
4486	64908fc4-a2e7-4d5b-90f9-b046e20ce97a	2400	9	3	Brazil	9-Sep	9	1979	Andrade, K.	-47.5188629	-14.1366085	NA	41	br	Bauhinia_riedeliana_R1_001.	317176	97679	0.307964663	Bauhinia riedeliana			Leguminosae	5	2182.936002
386	10eaf310-defb-4962-90a0-2559cd8b75d3	3958	10	3.333333333	South Africa	11-Nov	16	1993	Andriamihajarivo	29.9740534	-26.5470697	united states	27	br	Argyrolobium_wilmsii_R1_001.	2701376	1392599	0.515514686	Argyrolobium wilmsii	Mpumalanga	Gert Sibande	Leguminosae	4	2876.033451
7917	fbd0f916-2137-4111-a3c8-0ca4fc26c184	3484	3	1	China	7-Jul	1	1984	Andriamihajarivo, T.	101.3431058	24.4752847	NA	36	ng	Amphicarpaea_ferruginea_R1_001.	3746704	1754605	0.468306277	Amphicarpaea ferruginea	Yunnan		Leguminosae	3	1619.6435
3963	56b78057-0940-4e25-8cc3-285218795c73	4488	8	2.666666667	Morocco	4-Apr	9	1974	Andriamihajarivo, Tefy	-5.3625516	35.5888995	NA	46	br	Genista_scorpius_R1_001.	97944	44671	0.456087152	Genista scorpius	Tanger-Tétouan-Al Hoceima	Tétouan	Leguminosae	4	581.3634689
771	1791ac69-798a-476e-ac65-4f30d75cdc57	4221	6	2	Madagascar	11-Nov	15	2011	Andrianantoanina	46.3336857	-15.6921494	united states	9	fg	Chadsia_versicolor_R1_001.	1845610	790256	0.428181468	Chadsia versicolor	Mahajanga		Leguminosae	4	1682.386791
4636	69d13921-063f-451e-b175-7e9e965dae5b	4764	5	1.666666667	Australia	9 - September|Not Shown	Not Shown|23	Not Shown|1982	Andrianjafy, N. M.	117.9125956	-34.9319793	NA	NA	fg	Gompholobium_confertum_R1_001.	96756	50151	0.518324445	Gompholobium confertum	Western Australia	King River	Leguminosae	4	91.36292428
3958	56ab7059-b359-4c36-a162-2efcd1a0448c	4493	6	2	Tunisia	5-May	20	1965	Angus, A.	8.4376151	36.4484784	NA	55	NA	Genista_tricuspidata_R1_001.	637810	355249	0.556982487	Genista tricuspidata	Jendouba	Ghardamaou	Leguminosae	4	127.9721604
3984	5731b214-a726-42bb-a09f-51d96f8a0f1b	4447	7	2.333333333	South Africa	4 - April|1 - January	1|4	1981	Angus, A.	30.8958242	-28.5305539	NA	39	fg	Eriosema_umtamvunense_R1_001.	281142	116150	0.413136422	Eriosema umtamvunense	Natal|KwaZulu-Natal		Leguminosae	4	1276.714581
3985	5736e7bf-6097-4357-a80a-78fd600a1be0	4448	8	2.666666667	Madagascar	1-Jan	24	1975	Angus, A.	46.5286446	-21.0583102	NA	45	br	Eriosema_bojeri_R1_001.	1165636	579167	0.496867804	Eriosema bojeri	Upper Matsiastra		Leguminosae	4	1826.416937
4291	5f77f797-bbfb-466a-8f30-a06e3927cc21	7703	6	2	United States of America	7-Jul	18	1969	Angus, A.	-75.3878525	40.2290075	montgomery county, pa, usa	51	fg	Sorbus_commixta_R1_001.	925070	700450	0.757185943	Sorbus commixta	Pennsylvania	Montgomery	Rosaceae	5	242.4572567
5834	8eb777ed-0086-4882-9160-ccd87a1d5d1d	3299	4	1.333333333	United States of America	1-Jan	25	1967	Annable, Carol R	-93.0551795	34.5037004	NA	53	ng	Senna_macranthera_R1_001.	2854046	794527	0.278386193	Senna macranthera	California		Leguminosae	5	1346.7
3180	42b426de-976a-47c3-9a84-0016346bfb58	1537	7	2.333333333	South Africa	3-Mar	27	1981	Annable, Carol R.	22.937506	-30.559482	south africa	39	fg	Polygala_lancifolia_R1_001.	448074	59020	0.131719314	Polygala lancifolia			Polygalaceae	1	1328.534951
3264	4468edde-9761-4327-9007-313c2e476b10	1585	10	3.333333333	Puerto Rico	11-Nov	28	1995	Annable, Carol R.	-65.7348841	18.2116247	naguabo, 00718, puerto rico	25	br	Begonia_decandra_R1_001.	1303110	290689	0.223073263	Begonia decandra	Naguabo		Begoniaceae	1	884.251485
5823	8d2ed294-b177-4560-b8f0-0877dff524b8	3310	6	2	United States of America	4-Apr	28	1961	Annable, Carol R.	-80.6326916	25.5516034	NA	59	fg	Senna_pumilio_R1_001.	296602	92151	0.310689072	Senna pumilio	Texas	Knox	Leguminosae	5	1725.7
7396	e788886a-e09a-4791-9347-aaf329362e36	3657	9	3	Thailand	3-Mar	2	1991	Anne Barkdoll	97.9654368	19.3020296	NA	29	br	Dalbergia_velutina_R1_001.	148090	48212	0.325558782	Dalbergia velutina	Mae Hong Song		Leguminosae	3	76.52426941
292	0e32a649-11ed-446e-8302-61b193f565a4	3825	9	3	Spain	4-Apr	23	1968	Antilahimena	-16.6291304	28.2915637	united states	52	br	Adenocarpus_viscosus_R1_001.	190998	97395	0.509926806	Adenocarpus viscosus	Canary Islands	Tenerife	Leguminosae	4	2488.777794
842	18541793-758e-4d69-8f8b-ac84969e34e6	537	8	2.666666667	Costa Rica	2-Feb	18	1978	Antilahimena	-84.0907246	9.9280694	san jos<e9> province, san jos<e9>, costa rica	42	br	Cojoba_costaricensis_R1_001.	695280	187663	0.269909964	Cojoba costaricensis	San José		Leguminosae	1	1697.628077
6278	b63799ac-77b5-416a-bff7-1f7075a896c9	8642	5	1.666666667	Iran (Islamic Republic of)	4-Apr	12	1964	Antilahimena	52.5835646	29.5926119	shiraz, fars province, iran	56	fg	Parietaria_judaica_R1_001.	469860	25081	0.05337973	Parietaria judaica	Fars	Shiraz	Urticaceae	6	112.1587034
1264	21d5b149-76f2-44b1-9f22-b7d5f1ca236e	2877	9	3	Gabon	4-Apr	18	1987	Aquilar, Reinaldo	11.609444	-0.803689	gabon	33	br	Crudia_harmsiana_R1_001.	117404	35387	0.301412218	Crudia harmsiana			Leguminosae	5	162.3068581
5055	78006335-248c-422e-8bd2-5089e42097c7	3131	9	3	Colombia	11-Nov	19	1991	Aranda, J.	-74.297333	4.570868	colombia	29	br	Macrolobium_angustifolium_R1_001.	424718	120863	0.284572352	Macrolobium angustifolium			Leguminosae	5	319.5749374
5052	77ef933d-7d7e-4b78-8385-2771a27c8b15	1142	7	2.333333333	Mexico	4-Apr	19	1987	Araya, Flor	-93.1052211	16.9684282	chicoas<e9>n, chis., mexico	33	fg	Rhynchosia_latifolia_R1_001.	2494636	1127038	0.451784549	Rhynchosia latifolia	Chiapas	Chicoasén	Leguminosae	1	1519.686071
2171	357ebd6f-83e9-4895-ab56-764700585c6c	6094	6	2	Russian Federation	8-Aug	18	1996	Arbo, M. M.	142.9505689	50.6909848	sakhalin, sakhalin oblast, russia	24	fg	Urtica_angustifolia_R1_001.	1004296	70370	0.070068984	Urtica angustifolia	Sakhalin		Urticaceae	5	1141.7
6993	cf2166c4-a2e3-4d5b-9245-022f0c6a93d4	8772	6	2	Tanzania, United Republic of	11-Nov	3	2005	Archbold, M. E.	39.4035876	-10.1791438	lindi rural, tanzania	15	NA	Mimosa_pigra_R1_001.	1700006	397557	0.233856233	Mimosa pigra	Lindi	Lindi Rural	Leguminosae	6	2709.903441
21	008a54c8-4051-4b77-afd2-e0be2519a7c4	3459	5	1.666666667	Kazakhstan	7-Jul	12	1963	Aristangaliev, S A	66.923684	48.019573	NA	57	fg	Astragalus_rubtzovii_R1_001.	1012106	620578	0.613155144	Astragalus rubtzovii			Leguminosae	3	727.6472787
1742	2db520ef-a775-4ef6-970a-dc30b9ad863f	5292	6	2	Morocco	4-Apr	12	1993	Aronson, J. Ikar	-2.9275836	35.1686165	NA	27	NA	Hedysarum_aculeolatum_R1_001.	513418	274686	0.535014355	Hedysarum aculeolatum	Nador		Leguminosae	4	17.2779613
3553	4b595423-3533-477e-ab6a-cc28cd97bd36	2569	7	2.333333333	Brazil	11-Nov	12	2011	Arroyo, L.	-41.7007272	-12.579738	NA	9	fg	Caesalpinia_bracteosa_R1_001.	343782	92787	0.269900693	Caesalpinia bracteosa	Para		Leguminosae	5	762.9562563
353	100c4357-c434-4f8b-9abe-641aa466bc3d	3922	5	1.666666667	Australia	9-Sep	19	1998	Ash	142.4465474	-35.9703773	united states	22	fg	Aotus_subspinescens_R1_001.	2377198	1342338	0.564672358	Aotus subspinescens	Victoria	Yarriambiack	Leguminosae	4	1403.217249
747	172f84d3-6023-48a6-8fbd-1426cbe05a34	4230	7	2.333333333	New Zealand	11-Nov	8	1996	Ashby	177.419271	-39.0272292	united states	24	fg	Clianthus_puniceus_R1_001.	4080188	2600955	0.637459597	Clianthus puniceus	Hawke's Bay	Wairoa	Leguminosae	4	381.6373406
4671	6afe31cc-5f5c-42b6-b140-b2f278ba9f8a	2339	3	1	Panama	9-Sep	11	1973	Ashby A. M.	-79.6423486	8.9394434	arraij<e1>n, panama	47	ng	Bauhinia_hymenaeifolia_R1_001.	1344030	423789	0.315312158	Bauhinia hymenaeifolia		Arraijan	Leguminosae	5	646.6752125
4620	69600834-cbda-426a-aa6c-cb6d2364e63f	2357	3	1	Brazil	2-Feb	18	2013	Ashby, A. M.	-65.8560646	-3.4168427	NA	7	ng	Bauhinia_acuruana_R1_001.	2236634	629303	0.281361635	Bauhinia acuruana			Leguminosae	5	1469.897872
4428	62f8b587-d68f-48f6-824b-54e5115281b0	8436	8	2.666666667	United States of America	5-May	28	1936	Asplund, Erik	-73.8648268	40.8447819	the bronx, ny, usa	84	br	Spiraea_decumbens_R1_001.	1220912	534411	0.437714594	Spiraea decumbens	New York	Bronx	Rosaceae	5	495.0393234
7958	fe6b0c77-e847-42e9-a799-8ebf0cd92c61	3466	9	3	Russian Federation	Not Shown	7	1975	Astragalus Macropetalus	105.318756	61.52401	NA	45	br	Astragalus_unifoliolatus_R1_001.	1311572	407586	0.310761437	Astragalus unifoliolatus			Leguminosae	3	855.293043
3216	43688658-1f9a-4459-82d2-da3281e5e79d	1613	10	3.333333333	Colombia	5-May	20	1989	Atha, Daniel	-75.5703107	4.637365	salento, quindio, colombia	31	br	Begonia_umbellata_R1_001.	2035346	1085757	0.533450824	Begonia umbellata	Quindío	Salento	Begoniaceae	1	524.5000104
4382	619f7483-6cd9-4613-be61-4cc1bc482849	5410	6	2	United States of America	4-Apr	4	2008	Atha, Daniel	-112.0476423	33.0581063	maricopa, az, usa	12	fg	Acacia_stenophylla_R1_001.	3434074	487456	0.141946854	Acacia stenophylla	Arizona	Maricopa	Leguminosae	5	1552.581845
5811	8c5075ee-9022-4898-89d6-3cf6468e88f9	3322	6	2	Panama	9-Sep	23	1982	Atha, Daniel	-102.4581209	20.0041995	NA	38	fg	Senna_caudata_R1_001.	1009738	328789	0.325618131	Senna caudata	Darien		Leguminosae	5	216.9
5813	8c5b83de-b023-489b-bc79-af17dab9fdfb	3320	5	1.666666667	Panama	11-Nov	12	1975	Atha, Daniel	-84.1197643	9.9981413	NA	45	fg	Senna_bacillaris_R1_001.	1213762	453153	0.373345845	Senna bacillaris			Leguminosae	5	378.06
5888	949aef93-4ab0-40db-b1cb-2636bdedbfe7	3258	4	1.333333333	Mexico	8-Aug	13	1976	Atha, Daniel	-102.8687414	23.1777586	fresnillo, zacatecas, mexico	44	ng	Pomaria_glandulosa_R1_001.	934026	168591	0.180499258	Pomaria glandulosa	Zacatecas	Fresnillo	Leguminosae	5	858.21
5892	95935190-0048-43a1-81b3-3a94340b6703	3249	5	1.666666667	Brazil	6-Jun	27	2012	Atha, Daniel	-51.92528	-14.235004	NA	8	fg	Poeppigia_procera_R1_001.	572978	158086	0.275902391	Poeppigia procera			Leguminosae	5	40.78
3869	549ae3eb-507f-48f8-acc9-5f9a28227c2c	4565	7	2.333333333	Ethiopia|Eritrea	2-Feb	8	1969	Atha, Daniel E.	38.8205454	16.2583997	NA	51	NA	Indigofera_cordifolia_R1_001.	262324	92283	0.351790153	Indigofera cordifolia	Northern Red Sea		Leguminosae	4	1054.064805
4672	6b04bf03-7381-4a1e-ab9e-26af63d10742	4740	5	1.666666667	Morocco	4-Apr	7	1928	Atha, Daniel E.	-2.1450245	33.4198879	NA	92	fg	Ononis_ornithopodioides_R1_001.	227874	168825	0.740869954	Ononis ornithopodioides	Oriental		Leguminosae	4	83.88944117
5829	8e5bee85-553e-43ea-be5f-e1cf5560aece	3303	4	1.333333333	United States of America	10-Oct	4	1970	Atwood, N. D.	-81.5157535	27.6648274	NA	50	ng	Senna_multijuga_R1_001.	1243218	391721	0.315086332	Senna multijuga	Florida	Miami-Dade	Leguminosae	5	2514.43
1348	26195bc8-598e-4d16-b867-c987c70ba221	7838	8	2.666666667	Ukraine	8-Aug	13	1983	Aubreville.	33.8615643	44.746091	bakhchysarai	37	br	Crataegus_atrofusca_R1_001.	1513568	1015154	0.670702605	Crataegus atrofusca	Crimea	Bakhchysarais'kyi	Rosaceae	5	336.15
6979	ce2bb260-9821-4c2d-adbe-b4ea7df2c0f3	8784	9	3	Chile	3-Mar	23	1987	AufderHeide, Nancy	-70.1356692	-20.2307033	iquique, tarapac<e1>, chile	33	br	Prosopis_tamarugo_R1_001.	1081520	268559	0.248316259	Prosopis tamarugo	Tarapacá (I)	Iquique	Leguminosae	6	997.1640069
3342	4631d707-fc3b-4aa5-9c8e-0078bf15b2b3	1623	9	3	Malaysia	6-Jun	11	1984	Aulestia, Milton	118.3307461	5.024206	lahad datu, sabah, malaysia	36	br	Begonia_pryeriana_R1_001.	76462	30334	0.396719939	Begonia pryeriana	Sabah	Lahad Datu	Begoniaceae	1	279.8246722
7845	f9f7ddea-757c-42f9-8070-763f3ca4c335	6576	8	2.666666667	Australia	10-Oct	19	1997	Aulit, M. D.	149.6564494	-32.5018115	mid-western regional, nsw, australia	23	br	Acacia_brownii_R1_001.	252776	61448	0.243092699	Acacia brownii	New South Wales	Mid-Western Regional	Leguminosae	5	13.05381867
5807	8b3dece5-0b80-40cf-a7aa-6a2c96be3ad6	8487	7	2.333333333	Central African Republic	9-Sep	7	1990	Avery, G. N.	20.939444	6.611111	central african republic	30	fg	Lasiodiscus_mannii_R1_001.	42812	8076	0.188638699	Lasiodiscus mannii			Rhamnaceae	6	72.30012678
7167	e1027383-671d-41df-97d6-aa8faffe014a	4960	5	1.666666667	India	11-Nov	13	1971	Averyanov, L.	76.6393805	12.2958104	NA	49	fg	Smithia_conferta_R1_001.	48992	26300	0.536822338	Smithia conferta	Karnataka|Hassan	Mysore	Leguminosae	4	554.8271883
7618	f3e31fe4-9973-47ef-a0d3-704fd36d376a	6481	9	3	Tanzania, United Republic of	10-Oct	21	1998	Averyanov, L.	36.6829927	-3.3869254	arusha, tanzania	22	br	Acacia_malacocephala_R1_001.	3955660	1208915	0.305616509	Acacia malacocephala	Arusha		Leguminosae	5	2197.161202
7160	e0d2afcd-96cd-4ff1-8f66-bb3ab91d7296	4945	8	2.666666667	China	9-Sep	27	2008	Averyanov, L.V.	97.17202	31.140969	NA	12	br	Salweenia_wardii_R1_001.	1145826	592432	0.517034873	Salweenia wardii	Xizang	Qamdo	Leguminosae	4	592.1946038
7530	f1661493-85f8-480a-83f1-0c35695bc1d8	3352	8	2.666666667	Dominica	4-Apr	25	1992	Aymard, Gerardo	-61.4493842	15.5098288	NA	28	br	Dussia_martinicensis_R1_001.	1051160	456273	0.434066175	Dussia martinicensis	Saint Peter		Leguminosae	2	289.4643823
2019	330256b7-dfcd-4665-92a0-bb04bc688c72	6026	9	3	Netherlands	3-Mar	17	1999	Azevedo, M.L.M. & Lopes, Rogerio D.	-63.2326763	17.6354642	saba, caribbean netherlands	21	NA	Pilea_inaequalis_R1_001.	180876	51337	0.283824277	Pilea inaequalis	Saba		Urticaceae	5	202.6
60	0183c587-19cc-457a-8264-27caec754f67	4990	9	3	Brazil	7-Jul	28	1993	B. Fedtsch	-39.0750611	-15.2961957	NA	27	br	Affonsea_densiflora_R1_001.	35072	4068	0.115989964	Affonsea densiflora	Bahia	Una	Leguminosae	4	16.73640455
3285	44c980bd-0de5-4b3d-b16d-6ef043f78f60	1618	7	2.333333333	Taiwan, Province of China	9-Sep	30	1989	Bai, B.	120.9674798	24.8138287	hsinchu, hsinchu city, taiwan	31	fg	Begonia_chitoensis_R1_001.	167374	48449	0.289465508	Begonia chitoensis	Hsinchu		Begoniaceae	1	789.8825269
7399	e7c5fed8-7dc4-4029-b029-4f60aa037553	3692	9	3	China	10-Oct	5	1947	Bai-Zhong, Xiao	104.195397	35.86166	NA	73	br	Dalbergia_henryana_R1_001.	523176	216632	0.414070982	Dalbergia henryana			Leguminosae	3	1007.832907
7742	f76e586c-23d3-469b-940c-21116122ea61	3540	10	3.333333333	China	6-Jun	25	2004	Bai-Zhong, Xiao	111.8568586	27.6252995	NA	16	br	Callerya_nitida_R1_001.	944706	474554	0.502329825	Callerya nitida	Hunan		Leguminosae	3	1518.796996
41	00e462f3-4037-46fe-9f65-f7eda14bb6ad	3411	6	2		5-May	15	1963	Bajtenov, M.	NA	NA	NA	57	fg	Astragalus_schrenkianus_R1_001.	1800522	842309	0.467813778	Astragalus schrenkianus			Leguminosae	3	2167.313685
3300	45276be2-39a4-48ba-bb75-dbf77d197b7c	1661	7	2.333333333	Dominica	2-Feb	6	1966	Balaka, J. L.	-61.4216609	15.406483	st joseph, dominica	54	fg	Begonia_obliqua_R1_001.	57620	21594	0.374765706	Begonia obliqua	Saint Joseph		Begoniaceae	1	361.4914296
7276	e369fb71-dbe6-4553-b404-47c02f964a69	4841	7	2.333333333	South Africa	8-Aug	15	1992	Baldaeel, Antonio	20.402376	-34.4897034	NA	28	fg	Podalyria_speciosa_R1_001.	593642	234679	0.395320749	Podalyria speciosa	Western Cape|Cape	Overberg	Leguminosae	4	139.8864088
1269	229ad127-bb63-4ecf-9168-496185b25222	2844	9	3	Brazil	3-Mar	22	2004	Baldwin, J. T. (Jr.)	-56.4240651	-14.8263658	NA	16	br	Copaifera_martii_R1_001.	1059032	288752	0.272656539	Copaifera martii	Curitiba	Arvore	Leguminosae	5	346.4361521
4723	6dab90fd-f930-4a4e-a437-e8f6106b6558	2316	9	3	Brazil	5-May	27	1981	Baldwin, J. T. (Jr.)	-117.212368	32.7576912	NA	39	br	Arapatiella_psilophylla_R1_001.	1576582	612370	0.388416207	Arapatiella psilophylla	Bahia	Itanagra	Leguminosae	5	944.3275512
5873	936b483c-d283-4e26-a98c-444dc4da3893	3261	4	1.333333333	Argentina	11-Nov	5	1996	Baldwin, Jr., J. T.	-60.5115471	-31.7413197	NA	24	ng	Pomaria_rubicunda_R1_001.	695196	150820	0.216946012	Pomaria rubicunda	Corrientes	Santo Tomé	Leguminosae	5	2198.3
5895	9613d56a-ec90-4a0b-b886-199de3434bc9	3047	5	1.666666667	Liberia	8-Aug	12	1947	Baldwin, Jr., J.T.	-8.090174	5.9660408	tchien, liberia	73	fg	Griffonia_simplicifolia_R1_001.	633362	254728	0.402183901	Griffonia simplicifolia		Tchien	Leguminosae	5	69.267409
387	10fbce5e-46bb-4e64-b281-ee798718dc55	3957	10	3.333333333	Lesotho	1-Jan	11	1996	Balkwill	28.2526623	-28.9510773	united states	24	br	Argyrolobium_variopile_R1_001.	2082814	970141	0.465783791	Argyrolobium variopile	Leribe		Leguminosae	4	1186.155944
393	111da2e7-48f3-42f6-a2a9-d169dc2684ee	3951	5	1.666666667	South Africa	11-Nov	29	2006	Balkwill	27.5510522	-31.9649939	united states	14	fg	Argyrolobium_pumilum_R1_001.	2081302	751555	0.361098485	Argyrolobium pumilum	Eastern Cape	Wodehouse	Leguminosae	4	388.3526443
564	148ae25b-0643-40bb-aed8-709d9d461ccf	4144	6	2	South Africa	9-Sep	29	1984	Balkwill	30.8958242	-28.5305539	united states	36	fg	Baphia_racemosa_R1_001.	221616	62390	0.281522995	Baphia racemosa	KwaZulu-Natal		Leguminosae	4	957.6636758
596	14e45229-4397-4166-ad64-50a136648c13	4080	4	1.333333333	South Africa	2-Feb	21	1999	Balkwill	30.2512728	-30.6217975	united states	21	ng	Aspalathus_spinosa_R1_001.	1826676	785364	0.429941599	Aspalathus spinosa	KwaZulu-Natal	Ugu	Leguminosae	4	556.0186131
808	17e33198-f920-4c21-855b-2c02216f479f	4201	8	2.666666667	Comoros	5-May	28	2006	Balkwill	43.8679192	-12.3701438	united states	14	br	Canavalia_madagascariensis_R1_001.	481088	242120	0.503275908	Canavalia madagascariensis	Moheli	Itsamia	Leguminosae	4	101.1109457
6359	b9d88e5d-0270-4de0-b018-836363f91eaa	4300	6	2	Tanzania, United Republic of	3-Mar	31	2001	Balkwill	34.7630307	-4.8253518	united states	19	fg	Crotalaria_tenuirostrata_R1_001.	361400	148889	0.411978417	Crotalaria tenuirostrata	Singida	Singida	Leguminosae	4	81.61490283
4007	57c2e38f-a988-4ca3-adfe-4e2dd0b79995	4444	8	2.666666667	South Africa	12-Dec	14	1989	Balkwill, K.	30.8958242	-28.5305539	NA	31	br	Eriosema_salignum_R1_001.	70904	22539	0.317880514	Eriosema salignum	Natal		Leguminosae	4	864.945857
4011	57d109ae-fa2d-436f-8214-23afaa575f23	4440	7	2.333333333	South Africa	3-Mar	6	1979	Balkwill, K.	31.2626366	-25.3945969	NA	41	fg	Eriosema_polystachyum_R1_001.	40722	15504	0.380727862	Eriosema polystachyum	Mpumalanga|Transvaal	Ehlanzeni	Leguminosae	4	580.2803554
4713	6d327d2a-9da0-45a3-aeac-e35c630a07ad	4719	7	2.333333333	Ecuador	11-Nov	7	1982	Balkwill, K.	-79.2112769	-4.0078909	NA	38	fg	Cyathostegia_weberbaueri_R1_001.	31442	11045	0.351281725	Cyathostegia weberbaueri	Loja		Leguminosae	4	19.44418829
3213	435e6dd9-fb94-4430-81ba-2e57f6df6016	1616	10	3.333333333	Malaysia	4-Apr	5	1984	Balslev, Henrik	116.6639501	5.953561	ranau, sabah, malaysia	36	NA	Begonia_beryllae_R1_001.	533728	96452	0.180713772	Begonia beryllae	Sabah	Ranau	Begoniaceae	1	332.2473653
3795	529d4a29-214c-450f-926f-3f5240df44a9	4617	6	2	Benin	11-Nov	20	1999	Bamps	1.0921473	10.1853232	NA	21	fg	Indigofera_macrocalyx_R1_001.	2702878	1411119	0.522080168	Indigofera macrocalyx	Atakora	Boukoumbé	Leguminosae	4	3279.927511
6199	b13dc5a2-43d8-4f8b-902b-2c69083a6082	4280	9	3	Congo	9-Sep	3	1959	Bamps	29.2437011	-0.1549602	united states	61	br	Crotalaria_lebrunii_R1_001.	38214	15473	0.404903962	Crotalaria lebrunii	Nord-Kivu	Lubero	Leguminosae	4	20.74392448
6211	b1d68bc0-00ab-4046-9746-1049fe9b22b2	8628	7	2.333333333	United States of America	7-Jul	21	1984	Bamps	-159.5261238	22.0964396	kauai, hawaii, usa	36	fg	Boehmeria_grandis_R1_001.	333042	58165	0.174647642	Boehmeria grandis	Hawaii	Kauai	Urticaceae	6	391.7102961
269	0d75110b-bd5b-469d-949b-784657586704	3850	4	1.333333333	Tanzania, United Republic of	1-Jan	30	2009	Banda	32.7548364	-5.6229011	united states	11	ng	Aeschynomene_minutiflora_R1_001.	11894902	3804041	0.319804316	Aeschynomene minutiflora	Sikonge		Leguminosae	4	1760.498378
329	0f425dfa-5358-43d7-868e-762ee7c2e614	3863	3	1	Tanzania, United Republic of	5-May	8	2008	Banda	31.0736389	-6.3477635	united states	12	ng	Aeschynomene_schimperi_R1_001.	2431184	691503	0.284430549	Aeschynomene schimperi	Katavi	Mpanda	Leguminosae	4	1367.146207
4861	7367d0ca-bf65-4b56-9a98-ad138161a8fb	223	7	2.333333333	Mexico	9-Sep	24	1988	Banda, E. A. K.	-92.6890003	16.7862345	chamula, chis., mexico	32	fg	Mimosa_platycarpa_R1_001.	1230014	340647	0.276945628	Mimosa platycarpa	Chiapas	Chamula	Leguminosae	1	2439.75166
7424	e8e27542-4601-4643-a7e6-72f7cc32ee8c	3679	9	3	Indonesia	10-Oct	29	1994	Bangham, Walter N.	134.348717	-6.534941	NA	26	br	Derris_pubipetala_R1_001.	235354	101439	0.431006059	Derris pubipetala	Maluku	Pulau Trangan	Leguminosae	3	52.1542158
5	00211a6f-dbc5-4323-bdb5-20631e1280c0	3437	5	1.666666667	Unknown Country	7-Jul	Not Shown	1923	Baranov	NA	NA	NA	97	fg	Astragalus_krauseanus_R1_001.	1156764	538412	0.465446712	Astragalus krauseanus			Leguminosae	3	1759.228271
7154	e0c14e30-d241-434a-99e0-3de5670b8b17	4949	6	2	Tanzania, United Republic of	5-May	31	2006	Bareka	38.7917766	-5.1759389	NA	14	fg	Schefflerodendron_usambarense_R1_001.	1543494	738431	0.478415206	Schefflerodendron usambarense	Tanga	Muheza	Leguminosae	4	262.4948563
502	13c767d4-7a45-4a85-bd7c-7d7d0130ffca	4033	6	2	South Africa	12-Dec	7	1991	Barker	18.5700636	-33.9142871	united states	29	NA	Aspalathus_laricifolia_R1_001.	471424	210632	0.446799484	Aspalathus laricifolia	Cape		Leguminosae	4	370.1563376
6370	ba9f2209-f421-4a42-ab5f-1f426d1dabcd	8706	7	2.333333333	Chile	3-Mar	17	1988	Barker	-71.5996137	-35.846407	linares, maule, chile	32	fg	Nothofagus_glauca_R1_001.	568336	177002	0.311439008	Nothofagus glauca		Linares	Nothofagaceae	6	1037.04537
7277	e36bb59d-a128-4ca7-b2e8-162973b6ffee	3704	9	3	Thailand	11-Nov	7	2011	Barker, Belle	98.9931207	18.787747	NA	9	br	Dalbergia_oliveri_R1_001.	2116868	779925	0.368433459	Dalbergia oliveri	Chiang Mai	Muang	Leguminosae	3	162.6317922
4710	6d27728d-f3e7-40b3-ade0-5dabce566f62	2322	7	2.333333333	Guatemala	2-Feb	11	1994	Barneby, R.	-89.3558899	15.1191365	gual<e1>n, guatemala	26	fg	Barnebydendron_riedelii_R1_001.	1148340	292414	0.254640612	Barnebydendron riedelii	Zacapa	Gualán	Leguminosae	5	1464.05538
2944	3f9c786f-6946-459e-a6c4-04d79c01e7c6	1371	4	1.333333333	Mexico	10-Oct	24	1993	Barneby, R. C.	-92.6375988	16.7369928	san crist<f3>bal de las casas, chis., mexico	27	ng	Frangula_mucronata_R1_001.	878470	205141	0.23352078	Frangula mucronata	Chiapas	San Cristóbal de las Casas	Rhamnaceae	1	1390.770199
1087	1bb8c568-0613-45f9-933d-fe1d8c44548a	770	4	1.333333333	Mexico	4-Apr	8	1970	Barros, A.	-96.9719184	19.3846086	teocelo, ver., mexico	50	ng	Desmodium_foliosum_R1_001.	2118502	962359	0.454263909	Desmodium foliosum	Veracruz	Teocelo	Leguminosae	1	1202.413315
1846	301bf9c3-680d-4e90-a588-8e3e8520db8f	5851	9	3	Tanzania, United Republic of	11-Nov	24	1988	Barros, A.	35.6860723	-7.768059	iringa, tanzania	32	br	Myrianthus_holstii_R1_001.	1304638	350746	0.268845458	Myrianthus holstii	Iringa		Urticaceae	5	264.66
32	00b483eb-8a6c-4767-8c3d-2c1261984c74	3420	3	1	China	8-Aug	29	1984	Bartholomew B.	116.4073963	39.9041999	NA	36	ng	Astragalus_melilotoides_R1_001.	1180950	679755	0.575600152	Astragalus melilotoides	Beijing		Leguminosae	3	1117.824182
2957	3fec8964-5aed-4411-adec-c559a1f215aa	8090	9	3	India	5-May	17	1941	Bartholomew, B.	77.3783789	32.6192107	lahaul and spiti, himachal pradesh, india	79	br	Prunus_cornuta_R1_001.	5402828	2955276	0.546986874	Prunus cornuta	Himachal Pradesh	Lahaul and Spiti	Rosaceae	5	1922.95
4263	5e717292-934f-48c8-8e2a-944851a76816	8365	6	2	United States of America	6-Jun	11	1981	Bartholomew, B.	-115.5264458	43.1154284	elmore county, id, usa	39	fg	Sanguisorba_occidentalis_R1_001.	543942	126917	0.233328186	Sanguisorba occidentalis	Idaho	Elmore	Rosaceae	5	125.91
7043	d662a147-5801-4f94-b8d3-57ccb0cd95a3	3765	9	3	Papua New Guinea	7-Jul	28	1967	Bartholomew, B.	144.0711745	-4.0438672	NA	53	br	Erythrina_fusca_R1_001.	961600	350259	0.364246048	Erythrina fusca	East Sepik	Angoram	Leguminosae	3	142.9191266
7223	e25db18a-a2fe-4e3c-997d-e0ba4b999d0e	3718	5	1.666666667	China	7-Jul	24	1941	Bartholomew, B.	104.195397	35.86166	NA	79	fg	Desmodium_microphyllum_R1_001.	760900	404016	0.530971218	Desmodium microphyllum			Leguminosae	3	546.5955257
7249	e2d92fab-6bb7-4870-a8ca-25a9cf633676	3713	5	1.666666667	Taiwan, Province of China	9-Sep	24	1993	Bartholomew, B.	120.5487597	22.5519759	NA	27	fg	Desmodium_heterocarpon_R1_001.	6707432	3529646	0.526229114	Desmodium heterocarpon	Pingtung	Litingshan	Leguminosae	3	480.4172912
7291	e41cc2ff-7c39-4f89-917d-14ffb714eca9	3697	8	2.666666667	China	12-Dec	20	1933	Bartholomew, B.	109.949686	19.5663947	NA	87	br	Dalbergia_tsoi_R1_001.	496258	200927	0.404884153	Dalbergia tsoi	Hainan		Leguminosae	3	1423.284941
7481	ed62aac8-2e0d-4bb6-bf8d-057f75019b0c	3371	3	1	United States of America	8-Aug	26	2006	Bartholomew, B.	-64.8940946	18.3380965	NA	14	ng	Pictetia_aculeata_R1_001.	518018	167592	0.323525437	Pictetia aculeata	Virgin Islands	Saint Thomas	Leguminosae	2	531.6485595
7632	f4447a4f-47ee-4f1f-989d-a18d897fd46d	3562	5	1.666666667	China	7-Jul	10	1984	Bartholomew, B.	100.267638	25.606486	NA	36	fg	Campylotropis_hirtella_R1_001.	1356322	630805	0.465084987	Campylotropis hirtella	Yunnan	Dali Bai	Leguminosae	3	855.293043
7634	f461e078-873d-46c3-83ce-0b8d353b343a	6506	8	2.666666667	India	5-May	18	1944	Bartholomew, B.	83.1649001	19.9137363	kalahandi, odisha, india	76	br	Acacia_lenticularis_R1_001.	1163530	367893	0.316186948	Acacia lenticularis	Odisha	Kalahandi	Leguminosae	5	258.7039591
7725	f6f4d47c-ec57-4aeb-bd86-b6d816bd8026	3541	6	2	China	7-Jul	9	1984	Bartholomew, B.	108.076412	34.259479	NA	36	fg	Callerya_gentiliana_R1_001.	2224978	1191463	0.535494284	Callerya gentiliana	Yunnan	Dali Xian	Leguminosae	3	2816.592438
7912	fbafb346-8cba-4158-82c0-caa92154f1f5	3486	4	1.333333333	China	7-Jul	11	2002	Bartholomew, B.	98.911559	28.486163	NA	18	ng	Astragalus_acaulis_R1_001.	1573254	607234	0.385973276	Astragalus acaulis	Yunnan	De Qin	Leguminosae	3	2959.479488
3548	4b30271e-0d3e-4c75-80b5-d5eb02b3bf22	1487	7	2.333333333	Thailand	9-Sep	13	1995	Bartlett, H. H.	98.9649024	19.3678141	chiang dao, chiang dao district, chiang mai 50170, thailand	25	fg	Polygala_isocarpa_R1_001.	16908	2294	0.13567542	Polygala isocarpa	Chian Mai	Chiang Dao	Polygalaceae	1	1002.371446
7222	e25a44c3-d4cc-43d9-8867-2de36311ba46	3719	10	3.333333333	China	8-Aug	23	1986	Bates, R.J.	104.195397	35.86166	NA	34	br	Desmodium_multiflorum_R1_001.	4089016	2062677	0.504443367	Desmodium multiflorum			Leguminosae	3	1056.350998
7228	e26abd6a-036e-49de-8749-b16ef7454c24	4910	9	3	Australia	11-Nov	5	1982	Batianoff, G. N.	120.0470203	-33.5817611	NA	38	br	Pultenaea_rotundifolia_R1_001.	631946	343762	0.543973694	Pultenaea rotundifolia	Western Australia	Ravensthorpe	Leguminosae	4	225.9939316
332	0f52e08a-2e3d-40d0-84c6-ad7c81b198f2	3860	7	2.333333333	Congo (Democratic Republic of the)	8-Aug	24	2006	Bayliss	21.758664	-4.038333	united states	14	br	Aeschynomene_pygmaea_R1_001.	1274666	226990	0.178078022	Aeschynomene pygmaea			Leguminosae	4	2571.207745
407	115a8207-55cc-444e-b3dd-2d09dae33fc0	3941	5	1.666666667	Lesotho	12-Dec	2	1977	Bayliss	28.678979	-30.1114565	united states	43	fg	Argyrolobium_harveyanum_R1_001.	587542	275689	0.469224328	Argyrolobium harveyanum	Qacha's Nek		Leguminosae	4	633.6778506
432	121654ec-6b4e-431c-9902-002bb638744c	4000	9	3	South Africa	11-Nov	8	1972	Bayliss	22.937506	-30.559482	united states	48	br	Aspalathus_dasyantha_R1_001.	126132	54280	0.430342815	Aspalathus dasyantha			Leguminosae	4	211.5885221
433	121b1842-a6ba-43a0-aa6a-b93a9a3ed324	3999	4	1.333333333	South Africa	11-Nov	31	1974	Bayliss	20.402376	-34.4897034	united states	46	ng	Aspalathus_cytisoides_R1_001.	1735306	736165	0.424227773	Aspalathus cytisoides	Western Cape	Overberg	Leguminosae	4	1463.039294
434	1223ee5d-d487-4782-a312-f84fbf773c5c	3998	5	1.666666667	South Africa	1-Jan	15	1989	Bayliss	22.937506	-30.559482	united states	31	fg	Aspalathus_congesta_R1_001.	3004322	1255899	0.418030757	Aspalathus congesta			Leguminosae	4	323.5824573
463	132a1b12-a3df-47bb-9e43-7851ca631c01	3973	7	2.333333333	South Africa	3-Mar	4	1978	Bayliss	22.047637	-33.704229	united states	42	fg	Aspalathus_arenaria_R1_001.	1178544	572651	0.485897005	Aspalathus arenaria	Western Cape	Garden Route District	Leguminosae	4	625.0129427
740	171323d3-2653-4fac-ab73-f10c4f4181ed	4227	7	2.333333333	Australia	10-Oct	Not Shown	1962	Bayliss	133.775136	-25.274398	united states	58	fg	Chorizema_diversifolium_R1_001.	2335082	1598157	0.684411511	Chorizema diversifolium			Leguminosae	4	732.346675
3762	51bcf377-0d75-4123-bac7-6d8b3467c020	4656	8	2.666666667	Sierra Leone	11-Nov	20	1965	Bayliss, R. D.	-11.5589105	9.5844123	NA	55	br	Kotschya_lutea_R1_001.	52782	16593	0.314368535	Kotschya lutea	Kabala		Leguminosae	4	1317.993062
3339	4616d9f4-67ae-45f2-8753-bb36ede1ad91	1626	6	2	China	10-Oct	5	1986	Bayliss, R. D. A.	109.202886	28.154071	songtao miao autonomous county, tongren, guizhou, china	34	NA	Begonia_smithiana_R1_001.	660988	78543	0.118826666	Begonia smithiana	Guizhou	Songtao	Begoniaceae	1	417.2717746
3694	4f3cc237-1717-417f-ae90-6393a04f1dab	2226	9	3	Brazil	3-Mar	22	1992	Bayliss, R. D. A.	-72.6762232	-7.6279952	cruzeiro do sul - state of acre, brazil	28	br	Naucleopsis_oblongifolia_R1_001.	227680	43444	0.190811665	Naucleopsis oblongifolia	Acre	Cruzeiro do Sul	Moraceae	1	323.79908
4535	65d341dd-7087-4fb2-b3db-9a3c3cd22ceb	4827	7	2.333333333	Tanzania, United Republic of	8-Aug	3	1989	Bayliss, R. D. A.	39.1127352	-6.7053324	NA	31	fg	Platysepalum_hirsutum_R1_001.	598290	301673	0.504225376	Platysepalum hirsutum	Dar es Salaam	Kinondoni	Leguminosae	4	1109.187454
5832	8ea90630-b900-4dcf-b632-c3c566d58006	3301	4	1.333333333	United States of America	2-Feb	8	1977	Bayliss, R. D. A.	-119.4179324	36.778261	NA	43	ng	Senna_chapmanii_R1_001.	1742264	625017	0.3587384	Senna chapmanii	Florida	Monroe	Leguminosae	5	840.18
504	13d0bd0a-e50c-4968-a99d-f5731300fede	4032	5	1.666666667	South Africa	9-Sep	17	1987	Bean	21.8568586	-33.2277918	united states	33	fg	Aspalathus_lactea_R1_001.	1799180	697046	0.387424271	Aspalathus lactea	Western Cape		Leguminosae	4	592.4112265
7283	e3a9bea9-932f-48ea-8ad3-80a78397d758	4836	5	1.666666667	South Africa	9-Sep	9	1995	Bean, P. A.	21.8568586	-33.2277918	NA	25	fg	Podalyria_leipoldtii_R1_001.	1635872	790057	0.482957713	Podalyria leipoldtii	Western Cape		Leguminosae	4	415.7554157
7285	e3b6171d-8016-4ba0-8159-37c89a86ee0d	3702	9	3	Thailand	5-May	23	1991	Bean, P. A.	99.2231387	19.9358212	NA	29	br	Dalbergia_kerrii_R1_001.	2720032	1292959	0.475346981	Dalbergia kerrii	Chiang Mai	Fang	Leguminosae	3	785.0561199
4150	5b9644bc-35eb-4d27-9063-eb7bc761d0b7	8257	8	2.666666667	United States of America	2-Feb	9	1998	Beauglehole, A. C.	-80.6326916	25.5516034	miami-dade county, fl, usa	22	br	Rubus_niveus_R1_001.	1208296	378292	0.313078914	Rubus niveus	Florida	Miami-Dade	Rosaceae	5	44.25
1307	24e16ab9-f43c-4d36-aaf0-9a0298ffa9e4	7784	6	2	United States of America	4-Apr	25	2011	Beck, St. G.	-75.4344727	38.6530841	sussex county, de, usa	9	NA	Amelanchier_obovalis_R1_001.	9029674	5039566	0.558111622	Amelanchier obovalis	Delaware	Sussex	Rosaceae	5	2443.943013
3550	4b36d687-ce5c-429a-8a00-7eae27c3eb2a	1464	6	2	Mexico	4-Apr	18	1988	Beck, St. G.	-96.7265889	17.0731842	oaxaca, mexico	32	fg	Polygala_floribunda_R1_001.	887144	104467	0.117756531	Polygala floribunda	Oaxaca		Polygalaceae	1	440.8836487
907	19295020-2540-40f8-89d4-7ad856ec8fcf	3385	3	1	United States of America	8-Aug	11	2010	Beckner, J.	-82.4944226	29.7938144	NA	10	ng	Styphnolobium_japonicum_R1_001.	9940432	3613970	0.36356267	Styphnolobium japonicum	Florida	Alachua	Leguminosae	2	829.382858
914	19397c76-f313-4a91-8a10-61a2bd3eb095	492	9	3	Mexico	10-Oct	1	1982	Beckner, J.	-100.4340367	17.2018417	atoyac de <e1>lvarez, guerrero, mexico	38	NA	Calliandra_erythrocephala_R1_001.	812806	211529	0.260245372	Calliandra erythrocephala	Guerrero	Atoyac de Álvarez	Leguminosae	1	831.5420401
6222	b30230c1-ec7b-41a6-b3e2-b04d7f50c90a	4289	9	3	Malawi	3-Mar	10	1978	Beesley	33.5923941	-11.8991825	united states	42	br	Crotalaria_prolongata_R1_001.	109596	45076	0.411292383	Crotalaria prolongata	Northern	Mzimba	Leguminosae	4	117.7908935
7001	d054f5b0-c3c1-4122-aefe-b7fd645f2040	8824	6	2	Chile	9-Sep	23	1970	Behn, Fco.	-71.3141562	-30.6321857	limari, ovalle, coquimbo, chile	50	NA	Adesmia_glutinosa_R1_001.	1414688	558750	0.394963412	Adesmia glutinosa		Limarí	Leguminosae	6	1429.000423
7035	d51413f2-8f5f-4dd9-9f84-25b9d0813879	8835	6	2	Chile	12-Dec	10	1976	Behn, K.	-71.3141562	-30.6321857	limari, ovalle, coquimbo, chile	44	fg	Adesmia_pedicellata_R1_001.	755854	303934	0.402106756	Adesmia pedicellata		Limarí	Leguminosae	6	1460.880112
5573	851a1abf-e47d-4cbe-a85e-b749192a3dd6	2067	4	1.333333333	United States of America	9-Sep	3	2014	Belem, R. P.	-90.3748354	43.4060497	richland county, wi, usa	6	ng	Quercus_ellipsoidalis_R1_001.	743978	94152	0.126552129	Quercus ellipsoidalis	Wisconsin	Richland	Fagaceae	1	25.18468981
2203	35de2ca9-036a-4920-a3f8-b682f54744e2	6077	9	3	Tanzania, United Republic of	8-Aug	22	1993	Belem, Romeu P.	36.6829927	-3.3869254	arusha, tanzania	27	br	Urera_hypselodendron_R1_001.	1200206	247526	0.206236263	Urera hypselodendron	Arusha	Ngorongoro	Urticaceae	5	422.36
7953	fe130d4e-709d-429d-91bc-cd8f6aca1851	3471	9	3	Kazakhstan	5-May	29	1930	Belianina, N.	66.923684	48.019573	NA	90	br	Astragalus_viridiflorus_R1_001.	2209954	1177885	0.532990732	Astragalus viridiflorus			Leguminosae	3	2469.726187
3879	54d04160-3a28-4d39-ad4a-a5ce0d2b0e51	4556	5	1.666666667	Zambia	3-Mar	20	1996	Belsky, Joy	22.6779684	-14.9931607	NA	24	fg	Indigofera_charlierana_R1_001.	3866838	1960171	0.506918314	Indigofera charlierana	Western	Kalabo	Leguminosae	4	725.742118
4681	6b3000f4-dfc1-4ac0-81b0-ee53e7b39e31	2334	7	2.333333333	Costa Rica	4-Apr	30	1998	Belyanina, N.B.	-84.3331694	9.832137	san jos<e9> province, puriscal, costa rica	22	fg	Bauhinia_cookii_R1_001.	2151640	563627	0.261952278	Bauhinia cookii	San José	Puriscal	Leguminosae	5	1757.704143
736	16f2c18d-bd6f-4339-b2ab-db4e840474b5	4229	6	2	Australia	9-Sep	12	Not Shown	Benporath	121.6283098	-27.6728168	united states	NA	fg	Chorizema_genistoides_R1_001.	41570	16394	0.394370941	Chorizema genistoides	Western Australia		Leguminosae	4	476.7347054
6104	a9810fe7-1f2f-4e3a-8ebc-4e8521b5ed55	8571	5	1.666666667	Switzerland	8-Aug	5	1979	Bentley, Phyllis S.	7.4474468	46.9479739	bern, switzerland	41	fg	Betula_nana_R1_001.	6623126	1556754	0.235048223	Betula nana	Bern		Betulaceae	6	453.5560766
6197	b1142568-9c26-45f2-a736-8ffe2248daae	8620	6	2	Chile	8-Aug	25	1971	Bentley, Phyllis S.	-70.3125988	-18.4782534	arica, arica y parinacota, chile	49	fg	Morella_pavonis_R1_001.	1130910	240130	0.212333431	Morella pavonis		Arica	Myricaceae	6	242.1323226
5498	83708285-fc8d-4c93-ac84-55602c7c9e41	2006	6	2	United States of America	9-Sep	24	2005	Bernal, R.	-117.2897652	34.1083449	san bernardino, ca, usa	15	fg	Quercus_berberidifolia_R1_001.	1305948	211380	0.161859431	Quercus berberidifolia	California	San Bernardino	Fagaceae	1	1218.035633
6280	b65108df-f2b9-4d28-82ad-39a126da4d2b	4364	9	3	Madagascar	11-Nov	15	2010	Bernard	43.6854936	-23.3516191	united states	10	br	Dalbergia_tricolor_R1_001.	934990	345309	0.369318388	Dalbergia tricolor	Toliara	Atsimo-Andrefana	Leguminosae	4	120.7153
1598	2bafa30c-bd5f-470c-b387-89d40a437cb4	5185	11	3.666666667	Australia	12-Dec	20	1984	Bernardi, Luciano	149.4720904	-34.8852296	NA	36	bb	Racosperma_costinianum_R1_001.	143638	38309	0.266705189	Racosperma costinianum	New South Wales	Southern Tablelands	Leguminosae	4	559.1596422
394	111ea606-acd0-4f28-ab4b-47d04dd4ca39	3950	7	2.333333333	South Africa	4-Apr	28	2001	Bester	27.2191071	-31.7528736	united states	19	fg	Argyrolobium_polyphyllum_R1_001.	1401400	631400	0.450549451	Argyrolobium polyphyllum	Eastern Cape	Cacadu	Leguminosae	4	418.2465767
428	120130e9-739d-43db-abaf-b065dc3f7a8d	4004	7	2.333333333	South Africa	11-Nov	10	1988	Bester	22.937506	-30.559482	united states	32	fg	Aspalathus_diffusa_R1_001.	1417858	433844	0.305985508	Aspalathus diffusa			Leguminosae	4	534.7895886
447	12b9b10e-349c-4078-8e17-b3f4ada13e18	3987	5	1.666666667	South Africa	10-Oct	29	1980	Bester	20.402376	-34.4897034	united states	40	fg	Aspalathus_callosa_R1_001.	1421720	650698	0.457683651	Aspalathus callosa	Western Cape	Overberg	Leguminosae	4	774.3872202
3759	519bfc15-3dd3-45b9-a578-041cce9f1257	4657	6	2	Tanzania, United Republic of	5-May	31	2005	Bester, S.P.	36.9917125	-6.8342745	NA	15	NA	Kotschya_platyphylla_R1_001.	261788	98819	0.377477195	Kotschya platyphylla	Morogoro	Kilosa	Leguminosae	4	892.8882134
368	10720c9b-24c4-4614-8b35-ab3ad07755d5	3907	8	2.666666667	Congo (Democratic Republic of the)	3-Mar	21	2015	Bidault	21.758664	-4.038333	united states	5	br	Angylocalyx_pynaertii_R1_001.	5066656	2002896	0.395309253	Angylocalyx pynaertii			Leguminosae	4	104.4685976
3951	569573a7-55f1-4501-a809-9d9b38eb9e86	4499	9	3	Gabon	11-Nov	28	1994	Bidault, Ehoarn	9.7232673	-1.3465975	NA	26	br	Haplormosia_monophylla_R1_001.	6538928	2813825	0.430319006	Haplormosia monophylla	Ogooue-Maritime|Ogooué-Maritime		Leguminosae	4	1956.602916
268	0d70fa8a-735c-4b68-ad59-15aae473c184	3849	11	3.666666667	Malawi	7-Jul	24	1989	Bidgood	35.5083136	-16.0252339	united states	31	bb	Aeschynomene_megalophylla_R1_001.	12024	2568	0.213572854	Aeschynomene megalophylla	Mulanje		Leguminosae	4	1285.35131
270	0d7a94aa-6e2a-4d4c-b861-d012387b4738	3848	4	1.333333333	Tanzania, United Republic of	6-Jun	3	2008	Bidgood	32.7548364	-5.6229011	united states	12	ng	Aeschynomene_leptophylla_R1_001.	119396	29061	0.243400114	Aeschynomene leptophylla	Tabora	Sikonge	Leguminosae	4	1505.333861
271	0d7e59d2-5b5c-43c4-8f49-b0dfe44d783e	3844	14	4.666666667	Tanzania, United Republic of	8-Aug	8	2000	Bidgood	31.5826642	-1.4610674	united states	20	bl	Aeschynomene_heurckeana_R1_001.	284874	102720	0.360580467	Aeschynomene heurckeana	Kagera	Bukoba Rural District	Leguminosae	4	2044.240306
282	0df28378-70b7-4bb0-8f49-0442d6240ebc	3835	6	2	Tanzania, United Republic of	11-Nov	26	1986	Bidgood	34.888822	-6.369028	united states	34	fg	Aeschynomene_abyssinica_R1_001.	146896	32811	0.223362107	Aeschynomene abyssinica			Leguminosae	4	2893.306908
285	0e047dc6-c00b-4aac-a79b-d7318c9f987a	3832	7	2.333333333	Nigeria	12-Dec	2	1970	Bidgood	10.3301431	10.2713037	united states	50	fg	Adenodolichos_paniculatus_R1_001.	2461072	666459	0.270800285	Adenodolichos paniculatus	Bauchi	Alkaleri	Leguminosae	4	1176.37612
330	0f494d89-5e82-4777-b6b7-46f8b1de9673	3862	7	2.333333333	Tanzania, United Republic of	10-Oct	24	1992	Bidgood	31.6169002	-7.9488646	united states	28	fg	Aeschynomene_rubrofarinacea_R1_001.	83596	22892	0.273840854	Aeschynomene rubrofarinacea	Rukwa	Sumbawanga	Leguminosae	4	2211.767434
6206	b1953c1e-4339-438a-8bb9-0a100ffc6a81	8630	3	1	Ecuador	2-Feb	6	1983	Bidgood	-90.3371889	-0.6393592	santa cruz island, ecuador	37	ng	Laportea_aestuans_R1_001.	707314	70564	0.09976333	Laportea aestuans	Galápagos	Santa Cruz	Urticaceae	6	829.2558473
6208	b1a7c350-554c-45fa-956f-7c74bb0d69b3	4278	6	2	Congo (Democratic Republic of the)	2-Feb	1	1986	Bidgood	21.758664	-4.038333	united states	34	NA	Crotalaria_jurioniana_R1_001.	43408	12948	0.29828603	Crotalaria jurioniana			Leguminosae	4	42.83943975
6345	b91d830e-50f4-48fb-9fbb-9008ab6e530d	4313	9	3	South Africa	1-Jan	3	1981	Bidgood	30.8958242	-28.5305539	united states	39	br	Crotalaria_macrocarpa_R1_001.	302548	120529	0.398379761	Crotalaria macrocarpa	Natai		Leguminosae	4	87.4637157
6349	b97164cd-b7ef-485a-b0d8-19867658becd	4302	9	3	Tanzania, United Republic of	2-Feb	6	1991	Bidgood	34.7740793	-10.0398089	united states	29	br	Crotalaria_valida_R1_001.	49802	12769	0.256395325	Crotalaria valida	Njombe	Ludewa	Leguminosae	4	28.43403029
6355	b999fa9b-c51c-49c1-af79-d4c5ad07ab83	4298	8	2.666666667	Tanzania, United Republic of	3-Mar	8	2000	Bidgood	33.4469289	-2.5901054	united states	20	br	Crotalaria_steudneri_R1_001.	273072	117118	0.428890549	Crotalaria steudneri	Mwanza	Magu	Leguminosae	4	64.61002098
6361	ba095c38-f380-4a8a-959a-6cdb033a0ff5	4295	9	3	Kenya	7-Jul	9	1974	Bidgood	39.8698303	-0.9628511	united states	46	br	Crotalaria_somalensis_R1_001.	100878	45970	0.455698963	Crotalaria somalensis	K7-Tana River		Leguminosae	4	148.2263827
6395	bbbb11e7-e267-4853-a037-2660d1b74fb8	4265	7	2.333333333	Benin	10-Oct	27	1999	Bidgood	2.6189273	10.7889897	united states	21	fg	Crotalaria_cylindrocarpa_R1_001.	272908	125782	0.460895247	Crotalaria cylindrocarpa	Alibori	Gogounou	Leguminosae	4	58.97783081
6399	bbd099d0-e62f-4f98-902a-821641872e65	8680	5	1.666666667	Tanzania, United Republic of	9-Sep	22	2005	Bidgood	38.7917766	-5.1759389	muheza, tanzania	15	fg	Mesogyne_insignis_R1_001.	1778770	286078	0.160829112	Mesogyne insignis	Tanga	Muheza	Moraceae	6	285.5651737
6402	bbff0d47-f299-4bec-a195-d32155d6cf4d	4261	6	2	Benin	9-Sep	Not Shown	1987	Bidgood	3.3817264	10.2901302	united states	33	NA	Crotalaria_confusa_R1_001.	1205052	414951	0.344342817	Crotalaria confusa	Borgou	Kalalè	Leguminosae	4	1178.027259
6409	bcbc7d06-e1ab-48e4-913d-f94c146fb00c	4256	5	1.666666667	Zambia	5-May	6	1969	Bidgood	31.3655989	-8.8536444	united states	51	fg	Crotalaria_axillifloroides_R1_001.	261646	121401	0.463989513	Crotalaria axillifloroides	Northern	Mbala	Leguminosae	4	47.38851643
3764	51cade01-01d9-4883-915c-aca9ba64c88d	4654	5	1.666666667	Tanzania, United Republic of	10-Oct	24	1992	Bidgood, S.	31.6169002	-7.9488646	NA	28	fg	Kotschya_carsonii_R1_001.	313984	69225	0.220473018	Kotschya carsonii	Rukwa	Sumbawanga	Leguminosae	4	3975.692185
3803	52dc0fa7-3d99-496f-af7a-34ef734c8db4	4613	8	2.666666667	Zimbabwe	12-Dec	Not Shown	1973|1974	Bidgood, S.	32.7463686	-18.2200791	NA	47	NA	Indigofera_longipedicellata_R1_001.	1735966	959894	0.552945161	Indigofera longipedicellata	Inyanga	Inyanga	Leguminosae	4	1112.489732
3860	5461f4ae-5a22-44b1-bf83-d158053b7b80	4573	6	2	Benin	8-Aug	19	1998	Bidgood, S.	3.3817264	10.2901302	NA	22	NA	Indigofera_dendroides_R1_001.	3990086	2083014	0.522047394	Indigofera dendroides	Borgou	Kalalè	Leguminosae	4	2340.556294
3686	4efe8b45-66df-4168-ad2f-e51c270a1877	2216	6	2	Mexico	12-Dec	28	1972	Bidgood, Sally	-92.2458096	15.3691977	motozintla de mendoza, chis., mexico	48	fg	Morus_insignis_R1_001.	475082	103272	0.217377211	Morus insignis	Chiapas	Motozintla	Moraceae	1	2685.517385
3757	51956b45-21fe-4c6c-99d7-407a765fac1e	4659	7	2.333333333	Tanzania, United Republic of	7-Jul	13	1999	Bidgood, Sally	35.2927915	-8.5908881	NA	21	fg	Kotschya_recurvifolia_R1_001.	1229976	441858	0.359241156	Kotschya recurvifolia	Iringa	Mufindi	Leguminosae	4	1726.332497
3769	51f9153b-3b64-448b-81e4-9b1b72ad48d2	4650	8	2.666666667	Kenya	7-Jul	16	2006	Bidgood, Sally	40.9006408	-2.2695575	NA	14	br	Indigofera_zanzibarica_R1_001.	62004	34116	0.550222566	Indigofera zanzibarica	Lamu		Leguminosae	4	167.2891802
3770	51fb070d-6709-4917-9358-1d3bd53ac7b0	4649	9	3	Zimbabwe	3-Mar	24	1987	Bidgood, Sally	29.154857	-19.015438	NA	33	br	Indigofera_wilsonii_R1_001.	3767774	2134163	0.566425428	Indigofera wilsonii			Leguminosae	4	1075.910648
3771	520f2295-67e1-4c41-88b7-63e9e66d023b	4648	8	2.666666667	Zimbabwe	2-Feb	18	1981	Bidgood, Sally	29.7889248	-17.4851029	NA	39	br	Indigofera_wildiana_R1_001.	410402	226643	0.552246334	Indigofera wildiana	Mashonaland West		Leguminosae	4	729.2984179
3814	5320257e-9022-4f1f-95cd-bffd80e28905	4605	3	1	Somalia	5-May	23	1990	Bidgood, Sally	43.651925	3.1140502	NA	30	ng	Indigofera_kelleri_R1_001.	2050266	908311	0.443021052	Indigofera kelleri	Bay	Baidoa	Leguminosae	4	456.3721717
3843	541a2885-b47a-486d-b4c6-4426efffce44	4582	8	2.666666667	Malawi	4-Apr	2	1990	Bidgood, Sally	35.5083136	-16.0252339	NA	30	br	Indigofera_erythrogramma_R1_001.	2692540	1402629	0.520931537	Indigofera erythrogramma	Mulanje		Leguminosae	4	200.5407644
3856	54573d93-a341-45d9-8c0a-3a381ac0ab89	2505	6	2	Peru	9-Sep	3	1989	Bidgood, Sally	-70.7314987	-9.5646821	NA	31	fg	Brownea_loretensis_R1_001.	341562	118871	0.348021735	Brownea loretensis	Maynas		Leguminosae	5	472.29394
3889	55304b55-d611-4c19-8b84-f408ff1666ed	4547	5	1.666666667	Somalia	5-May	23	1990	Bidgood, Sally	43.483738	2.4825193	NA	30	fg	Indigofera_boranica_R1_001.	1829134	928162	0.507432479	Indigofera boranica	Bay		Leguminosae	4	202.0571233
3903	557e1500-f1a8-4300-a70b-e7c35051c4ba	2496	9	3	Zambia	9-Sep	30	1947	Bidgood, Sally	25.8344308	-13.4554581	kasempa, zambia	73	br	Brachystegia_wangermeeana_R1_001.	81430	21542	0.264546236	Brachystegia wangermeeana	North-Western	Kasempa	Leguminosae	5	340.4790278
6374	baa6db45-81b5-454e-9c53-34436d71a006	8700	6	2	Chile	3-Mar	20	1985	Biegel	-71.542969	-35.675147	chile	35	fg	Nothofagus_antarctica_R1_001.	964298	102709	0.10651168	Nothofagus antarctica			Nothofagaceae	6	497.5304844
744	171b2729-cf29-488e-b8f6-770109bb039f	4236	4	1.333333333	Madagascar	4-Apr	15	1988	Bingham	49.7392575	-15.4353987	united states	32	ng	Clitoria_lasciva_R1_001.	1830724	516366	0.282055624	Clitoria lasciva	Analanjirofo	Maroantsetra	Leguminosae	4	81.50659148
1773	2e56eb1d-3b4e-4224-86d5-7290273049dd	2776	9	3	Brazil	4-Apr	22	2006	Bingham, M G	-65.8560646	-3.4168427	NA	14	br	Chamaecrista_multipennis_R1_001.	851332	161581	0.18979787	Chamaecrista multipennis	Minas Gerais	Santana do Riacho	Leguminosae	5	983.8278823
3832	53b93bcf-acd6-4928-abfe-44ca42c4887d	4591	9	3	Malawi	5-May	10	1972	Bingham, M. G.	33.5923941	-11.8991825	NA	48	br	Indigofera_glaucifolia_R1_001.	369428	207146	0.560720898	Indigofera glaucifolia	Northern	Mzimba	Leguminosae	4	1980.226908
7345	e614ad07-780e-4156-9efa-568c1dfd85c7	8923	8	2.666666667	Tanzania, United Republic of	11-Nov	9	2005	Bingham, M. G.	35.8429558	-8.0055298	kilolo, tanzania	15	br	Entada_rheedii_R1_001.	1637326	619879	0.37859229	Entada rheedii	Iringa	Kilolo	Leguminosae	6	296.7212427
7372	e70af00f-5cfe-4942-8f6f-b81273417c45	8907	5	1.666666667	Tanzania, United Republic of	8-Aug	7	2005	Bingham, M. G.	29.6615055	-4.8824092	kigoma, tanzania	15	fg	Dalbergia_malangensis_R1_001.	178288	46704	0.26195818	Dalbergia malangensis	Kigoma	Kigoma Rural	Leguminosae	6	76.09102401
7408	e8241cb2-db5e-4405-a3b0-d88cdba4c495	8928	9	3	Burundi	3-Mar	3	1968	Bingham, M. G.	29.9246016	-3.4272755	gitega, burundi	52	br	Humularia_elisabethvilleana_R1_001.	190240	63551	0.334056981	Humularia elisabethvilleana	Gitega		Leguminosae	6	47.17189373
7927	fc698b5a-5862-424f-ae88-cc28201913b0	3513	5	1.666666667	Afghanistan	4-Apr	17	1971	Bingham, M. G.	67.709953	33.93911	NA	49	fg	Astragalus_tatjanae_R1_001.	1974138	1112294	0.563432749	Astragalus tatjanae			Leguminosae	3	1855.629401
3696	4f54f1e0-a1aa-4f48-a39f-fb48aed706d3	4626	6	2	Tanzania, United Republic of	3-Mar	1	2009	Bingham, M.G.	31.0736389	-6.3477635	NA	11	fg	Indigofera_peltata_R1_001.	3634994	1453926	0.399980303	Indigofera peltata	Katavi	Mpanda	Leguminosae	4	1739.28759
3831	53b8cfa7-c6f2-45b5-bf59-d0d7ab4dc3cb	2514	9	3	Brazil	3-Mar	12	2002	Bingham, M.G.	-103.6362715	37.9397663	NA	18	br	Browneopsis_peruviana_R1_001.	85234	33906	0.397799	Browneopsis peruviana	Acre	Santa Rosa	Leguminosae	5	46.63033698
3988	57494975-2aa9-4a88-85b2-b492f7595902	2486	9	3	Congo (Democratic Republic of the)	8-Aug	11	1937	Bingham, M.G.	24.9042208	0.5455462	tshopo, democratic republic of the congo	83	br	Brachystegia_laurentii_R1_001.	704360	117917	0.167410131	Brachystegia laurentii	Tshopo		Leguminosae	5	2289.370978
4017	580059be-d9f4-4eca-bdd7-65ddfad4d962	2500	9	3	Costa Rica	12-Dec	11	1968	Bingham, M.G.	-84.8294211	9.9778439	puntarenas province, punta arenas, costa rica	52	br	Brownea_rosa-de-monte_R1_001.	1470678	486081	0.330514905	Brownea rosa-de-monte	Puntarenas		Leguminosae	5	1886.747025
1807	2ee829d4-a540-4f96-909a-fc80c66bea2e	5296	6	2	Brazil	12-Dec	22	1999	Birkinshaw	-49.0541427	-25.3049206	NA	21	NA	Machaerium_hatschbachii_R1_001.	562556	247301	0.439602457	Machaerium hatschbachii	Paraná	Campina Grande do Sul	Leguminosae	4	1051.778613
3242	43e43bd3-5ec9-4ecc-a575-e0685aa1c828	1596	9	3	Bolivia (Plurinational State of)	7-Jul	30	1998	Blaylock, B. J.	-67.9980104	-13.1761198	iturralde, bolivia	22	br	Begonia_leptostyla_R1_001.	435948	126204	0.289493242	Begonia leptostyla	La Paz	Abel Iturralde	Begoniaceae	1	459.2965781
5885	94433d41-5811-4e00-8c9b-a7529e8ef608	8495	6	2	Peru	11-Nov	21	1981	Bobrov, A. E.	-78.5127855	-7.1617465	cajamarca, peru	39	fg	Monnina_ligustrina_R1_001.	805738	49918	0.061953141	Monnina ligustrina	Cajamarca	Cajamarca	Polygalaceae	6	415.4304816
7121	df8e0a0d-76ec-4b98-b6fc-c58a14d05f2d	3729	9	3	India	2-Feb	18	1947	Bochantsev, V.P.	80.2707184	13.0826802	NA	73	br	Desmodium_oojeinense_R1_001.	205154	60126	0.293077396	Desmodium oojeinense	Tamil Nadu	Chennai	Leguminosae	3	224.6941954
6019	a5aeab5c-0131-45f4-a97b-ea7f2c5d188a	8503	7	2.333333333	Uganda	11-Nov	6	2002	Bodine, S.	30.2974199	-0.3561772	buhweju, uganda	18	fg	Polygala_welwitschii_R1_001.	302374	46559	0.153978186	Polygala welwitschii		Buhweju	Polygalaceae	6	422.5790307
6030	a6459130-e1c8-478f-9a23-6f2dbe6807b9	6425	9	3	China	6-Jun	Not Shown	1991	Bodine, S.	117.943433	28.454862	shangrao, jiangxi, china	29	br	Lithocarpus_harlandii_R1_001.	15366	2490	0.162046076	Lithocarpus harlandii	Jiangxi	Shangrao	Fagaceae	5	374.9220369
6095	a94206bd-1ad6-47d7-9a07-ac523d0cb4a6	8573	7	2.333333333	Switzerland	6-Jun	14	1981	Bodine, S.	8.6529884	47.0207138	schwyz, switzerland	39	fg	Alnus_alnobetula_R1_001.	1986812	539439	0.271509836	Alnus alnobetula	Schwyz		Betulaceae	6	1138.653939
6103	a98046fd-09fa-4b8e-baaa-0f1dc614e66a	6439	9	3	Myanmar	3-Mar	11	1939	Bodine, S.	97.4381355	25.850904	kachin, myanmar (burma)	81	br	Lithocarpus_megalophyllus_R1_001.	545586	113451	0.207943386	Lithocarpus megalophyllus	Kachin		Fagaceae	5	180.7197875
612	150ed974-9de8-4963-af90-55bf3f1ac2ea	4073	9	3	South Africa	4-Apr	4	1979	Bohnen	22.047637	-33.704229	united states	41	br	Aspalathus_sanguinea_R1_001.	1285596	574024	0.446504189	Aspalathus sanguinea	Western Cape	Garden Route	Leguminosae	4	1246.994075
659	15acca18-e7ab-43ab-bd62-b57c92526879	4133	3	1	Congo (Democratic Republic of the)	2-Feb	23	2012	Bolaa	18.4276047	-2.6357434	united states	8	ng	Baphia_laurentii_R1_001.	822806	218308	0.265321352	Baphia laurentii	Mai Ndombe		Leguminosae	4	2319.345506
422	11e64daf-2d1f-490d-b14b-c04c0a0d5122	3969	7	2.333333333	South Africa	3-Mar	5	1990	Bolus	18.5700636	-33.9142871	united states	30	fg	Aspalathus_argyrophanes_R1_001.	1272764	191358	0.150348376	Aspalathus argyrophanes	Cape		Leguminosae	4	2262.063675
5949	9ccd88db-d419-426d-8594-80dbd14971a6	2999	9	3	Brazil	9-Sep	15	1987	Boom, B	-50.2188556	-27.2423392	NA	33	br	Eperua_duckeana_R1_001.	213824	61278	0.286581488	Eperua duckeana			Leguminosae	5	361.3831183
5917	99415c1f-27c8-4d9a-8a87-9f66dd343881	3026	9	3	Liberia	7-Jul	1	1947	Boom, B.	-7.619113	4.879019	webo, liberia	73	br	Gilbertiodendron_ivorense_R1_001.	49762	16511	0.331799365	Gilbertiodendron ivorense	River Gee	Webo District	Leguminosae	5	635.0858982
2137	34e8fe7b-06eb-4300-bb72-e66464b44770	5780	7	2.333333333	Ukraine	5-May	24	1974	Borges, L. M.	26.5825364	48.6967162	kam'yanets'-podil's'kyi, khmelnytskyi oblast, ukraine	46	fg	Polygala_podolica_R1_001.	226186	24473	0.108198562	Polygala podolica	Khmel'nyts'kyy	Kamianets'-Podil's'kyi	Polygalaceae	5	1876.84
51	013b6f7c-b9a1-42ea-94f3-4b2c455b5015	3400	4	1.333333333	Unknown Country	Not Shown	Not Shown	Not Shown	Borissova, Determ. A	NA	NA	NA	NA	ng	Astragalus_penduliflorus_R1_001.	1907062	720226	0.377662604	Astragalus penduliflorus			Leguminosae	3	767.1476097
29	009dd2d9-7e7d-40cb-baa9-d51d183db794	3423	6	2	Russian Federation	Not Shown	Not Shown	1960	Borissova, Determ. A.	105.318756	61.52401	NA	60	fg	Astragalus_kudrjaschovii_R1_001.	1893268	1116231	0.589578971	Astragalus kudrjaschovii			Leguminosae	3	975.6991968
828	1838408e-3fe0-4ee2-acd6-4a26ae8b0a6e	4189	7	2.333333333	Australia	4-Apr	18	2001	Bos	134.3992892	-15.9920347	united states	19	fg	Cajanus_aromaticus_R1_001.	2243542	876404	0.390634096	Cajanus aromaticus	Northern Territory	Roper Gulf	Leguminosae	4	2242.631036
7943	fd31089a-a433-4914-8d9a-d0286d3272f6	3478	5	1.666666667	Nepal	8-Aug	3	1999	Botchantsev, V. P.	87.5000082	27.198391	NA	21	fg	Astragalus_concretus_R1_001.	673268	437970	0.650513614	Astragalus concretus	East Nepal, Koshi Zone	Terhatum District	Leguminosae	3	153.7502615
1	000a7723-eef3-4e7b-82bb-d3fd4e3127ac	3440	8	2.666666667	Russian Federation	5-May	15	1937	Botscgantzev, V	105.318756	61.52401	NA	83	br	Astragalus_centralis_R1_001.	2933152	1810952	0.617408167	Astragalus centralis			Leguminosae	3	491.4650489
27	009cca2c-e074-400b-970b-284a5f5e6762	3452	8	2.666666667	Uzbekistan	5-May	10	1937	Botschantzev, V.	64.4555769	39.7680827	NA	83	br	Astragalus_scleroxylon_R1_001.	911782	550856	0.604153186	Astragalus scleroxylon	Bukhara		Leguminosae	3	1470.151894
43	00f724b2-4f02-40e3-b59d-5c3cfa333c6e	3409	6	2	Uzbekistan	6-Jun	27	1936	Botschantzev, V.	64.585262	41.377491	NA	84	fg	Astragalus_pseudomegalomerus_R1_001.	752376	472483	0.627987868	Astragalus pseudomegalomerus			Leguminosae	3	611.2574013
7962	fee762c8-937f-44be-98ac-a5225816fe05	3463	7	2.333333333	United States of America	1-Jan	1	2018	Botschantzev, V.	-87.7763333	30.6010744	NA	2	fg	Astragalus_subverticillatus_R1_001.	831298	241613	0.290645473	Astragalus subverticillatus	Alabama	Baldwin	Leguminosae	3	67.53442741
6996	cfd87a13-dde5-4648-9fbb-9add9486b900	8831	7	2.333333333	Chile	11-Nov	3	1946	Bottino, Osvaldo	-71.7622481	-36.7225743	<f1>uble, chile	74	fg	Adesmia_microcalyx_R1_001.	478918	168939	0.35275141	Adesmia microcalyx		Ñuble	Leguminosae	6	562.3006714
413	119d5bba-c1ea-4957-9365-6bacae709a2c	4062	9	3	South Africa	10-Oct	11	1982	Boucher	20.402376	-34.4897034	united states	38	br	Aspalathus_ramulosa_R1_001.	107710	42992	0.399145855	Aspalathus ramulosa	Western Cape	Overberg	Leguminosae	4	456.0472376
4	001e1e76-135d-424b-bec1-e45967b897ff	3438	6	2	China	7-Jul	17	1996	Boufford, D. E.	116.4073963	39.9041999	NA	24	NA	Astragalus_adsurgens_R1_001.	736016	476267	0.647087835	Astragalus adsurgens	Beijing		Leguminosae	3	2135.942039
13	0059ba0b-8ef5-4832-bf03-14b48ab61fc0	3428	3	1	China	8-Aug	22	2007	Boufford, D. E.	102.963725	33.575933	NA	13	ng	Astragalus_laxmannii_R1_001.	769978	366877	0.47647725	Astragalus laxmannii	Sichuan	Ruoergai	Leguminosae	3	1751.86165
28	009cf286-56e7-4f0b-b595-897d50127858	3424	5	1.666666667	China	8-Aug	17	2006	Boufford, D. E.	102.8054753	30.2638032	NA	14	fg	Astragalus_przewalskii_R1_001.	738110	305833	0.4143461	Astragalus przewalskii	Sichuan		Leguminosae	3	1612.657911
40	00d5c748-f651-496e-9a60-fb578922e0c0	3412	6	2	China	7-Jul	9	1998	Boufford, D. E.	104.195397	35.86166	NA	22	fg	Astragalus_pullus_R1_001.	2299650	1292721	0.562138151	Astragalus pullus			Leguminosae	3	1809.778534
56	015d9362-f48f-4653-8b84-7f4c8978bb50	3395	4	1.333333333	China	7-Jul	30	2005	Boufford, D. E.	104.195397	35.86166	NA	15	ng	Astragalus_mongholicus_R1_001.	1274350	818873	0.642580924	Astragalus mongholicus			Leguminosae	3	1021.296042
57	01716fe2-7974-48b4-b7c6-59591f895ac3	3394	6	2	Kazakhstan	6-Jun	5	1930	Boufford, D. E.	76.8512485	43.2220146	NA	90	fg	Astragalus_orbiculatus_R1_001.	1880198	878572	0.467276319	Astragalus orbiculatus	Almaty		Leguminosae	3	1915.197424
59	0179a9e9-aa60-4409-a8eb-af6e864b3d8d	3392	6	2	Uzbekistan	Not Shown	Not Shown	Not Shown	Boufford, D. E.	64.585262	41.377491	NA	NA	fg	Astragalus_oldenburgii_R1_001.	1686962	947465	0.5616398	Astragalus oldenburgii			Leguminosae	3	1994.579118
4284	5f51d090-f418-43f2-9b0e-e7358f0ebf73	2435	9	3	China	10-Oct	28	Not Shown	Boufford, D. E.	101.998103	23.596503	yuanjiang hani, yi and dai autonomous county, yuxi, yunnan, china	NA	br	Bauhinia_comosa_R1_001.	16108	3516	0.218276633	Bauhinia comosa	Yunnan	Yuanjiang	Leguminosae	5	186.0270436
4596	680a89e4-0cfb-4dcc-8199-5796395bcbbd	4787	3	1	Australia	10-Oct	18	1999	Boufford, D. E.	115.9940986	-32.3492396	NA	21	ng	Kennedia_coccinea_R1_001.	3041324	1322563	0.434864224	Kennedia coccinea	Western Australia	Serpentine-Jarrahdale	Leguminosae	4	348.9273131
7065	da0fb751-274f-48ff-8479-ea8bb60cfff4	3795	7	2.333333333	Russian Federation	8-Aug	3	1949	Boufford, D. E.	105.318756	61.52401	NA	71	fg	Hedysarum_inundatum_R1_001.	1943706	1111010	0.571593646	Hedysarum inundatum			Leguminosae	3	1999.405525
7068	da70740b-8087-4c02-ae50-749a5d6d6c62	3792	6	2	Tajikistan	5-May	17	1967	Boufford, D. E.	71.276093	38.861034	NA	53	fg	Hedysarum_baldshuanicum_R1_001.	1257586	555528	0.441741559	Hedysarum baldshuanicum			Leguminosae	3	1096.867415
7414	e86d7291-57bc-4132-b164-b5a2b20b8b3d	3684	4	1.333333333	Japan	11-Nov	6	2010	Boufford, D. E.	133.0971625	33.3228319	NA	10	ng	Ohwia_caudata_R1_001.	3884212	1622305	0.41766644	Ohwia caudata	Kochi	Takaoka	Leguminosae	3	1219.178729
7525	f0dbf0b6-f793-4000-a901-b651a4855432	3597	6	2	China	8-Aug	4	2007	Boufford, D. E.	100.978526	32.265796	NA	13	NA	Caragana_tangutica_R1_001.	1803446	957423	0.530885316	Caragana tangutica	Sichuan	Zamtang Xian	Leguminosae	3	1983.402176
7527	f0ef9cf4-4c4d-4ca8-a98a-856d5327d73e	3595	4	1.333333333	China	9-Sep	26	1934	Boufford, D. E.	104.195397	35.86166	NA	86	ng	Caragana_pekinensis_R1_001.	931088	547145	0.587640481	Caragana pekinensis			Leguminosae	3	1120.618418
7536	f1903731-c23a-4921-bfe4-4e9fc3644883	3590	5	1.666666667	China	8-Aug	17	2006	Boufford, D. E.	104.195397	35.86166	NA	14	fg	Caragana_jubata_R1_001.	259292	190840	0.736004196	Caragana jubata			Leguminosae	3	956.7746009
7537	f19f45d9-5d95-4e22-b5fd-79e60f956366	3349	6	2	Paraguay	3-Mar	Not Shown	1975	Boufford, D. E.	-58.2918546	-26.8634263	NA	45	fg	Discolobium_pulchellum_R1_001.	260328	109115	0.41914431	Discolobium pulchellum	Neembucu	Pilar	Leguminosae	2	1132.557425
7538	f1bda0d0-08ec-458e-826c-8d9d0b32bc3d	6562	9	3	Australia	8-Aug	15	1968	Boufford, D. E.	115.8604572	-31.9505269	perth wa, australia	52	br	Acacia_auratiflora_R1_001.	864134	300071	0.347250542	Acacia auratiflora	Perth		Leguminosae	5	885.7756136
7569	f2b21829-56f6-4415-a661-d0a068749bda	6521	5	1.666666667	Australia	7-Jul	18	1987	Boufford, D. E.	142.7027956	-20.9175738	queensland, australia	33	fg	Acacia_acrionastes_R1_001.	2749914	645672	0.234797161	Acacia acrionastes	Queensland		Leguminosae	5	211.3718994
7671	f577fc86-fd87-4269-9d6b-edd658e8923e	6514	8	2.666666667	Australia	8-Aug	22	1996	Boufford, D. E.	142.1245535	-34.2080167	mildura vic 3500, australia	24	br	Acacia_acanthoclada_R1_001.	1255690	318350	0.25352595	Acacia acanthoclada	Victoria	Mildura	Leguminosae	5	285.9984191
7677	f5c97ef7-a8a6-44e2-96da-fff86b682dcf	6510	9	3	India	4-Apr	14	1933	Boufford, D. E.	78.2149575	12.5265661	krishnagiri, tamil nadu 635001, india	87	br	Acacia_planifrons_R1_001.	39144	7734	0.197578173	Acacia planifrons	Tamil Nadu	Krishnagiri	Leguminosae	5	1297.417327
7678	f5c9d224-1bb7-4d6b-8d2b-e6d9c632200d	6509	9	3	Sri Lanka	9-Sep	14	1968	Boufford, D. E.	80.6326916	8.1995638	north central province, sri lanka	52	br	Acacia_leucophloea_R1_001.	987016	224052	0.22699936	Acacia leucophloea	North Central		Leguminosae	5	2071.039566
7851	fa25997d-1a93-499a-88c2-a6e028236609	6694	6	2	Australia	4-Apr	23	1998	Boufford, D. E.	121.1759269	-30.9542738	coolgardie wa 6429, australia	22	NA	Acacia_jennerae_R1_001.	4115382	1048365	0.254743059	Acacia jennerae	Western Australia	Coolgardie	Leguminosae	5	1843.05534
7854	fa384829-8fb1-4fea-aff1-2527f0da2ede	6692	5	1.666666667	Australia	7-Jul	8	1996	Boufford, D. E.	147.4627259	-37.5831982	gippsland, vic, australia	24	fg	Acacia_iteaphylla_R1_001.	4371444	1287726	0.294576803	Acacia iteaphylla	Victoria	Gippsland Plain	Leguminosae	5	2267.906168
7867	fa656519-beb3-4578-aa7c-d402e3f1345d	6687	9	3	Australia	8-Aug	26	1967	Boufford, D. E.	136.2091547	-30.0002315	south australia, australia	53	br	Acacia_imbricata_R1_001.	12364	3601	0.291248787	Acacia imbricata	South Australia		Leguminosae	5	75.44
7874	fa8407eb-7aea-419f-85a0-bcca60f2a445	6683	3	1	Australia	12-Dec	4	1987	Boufford, D. E.	150.128056	-24.472222	banana qld 4702, australia	33	ng	Acacia_hockingsii_R1_001.	1545668	508051	0.328693484	Acacia hockingsii	Queensland	Banana	Leguminosae	5	465.25
7942	fd27a6ea-57c7-4c19-84f1-2141cdc7eca7	3479	3	1	Hong Kong	10-Oct	7	1968	Boufford, D. E.	114.1693611	22.3193039	NA	52	ng	Alysicarpus_bupleurifolius_R1_001.	4053670	1898775	0.468408874	Alysicarpus bupleurifolius			Leguminosae	3	1682.894834
7966	ff230816-3caf-40b9-bddb-92c04e151096	6720	9	3	Australia	8-Aug	28	1963	Boufford, D. E.	146.921099	-31.2532183	new south wales, australia	57	br	Acacia_orites_R1_001.	857748	282608	0.329476723	Acacia orites	New South Wales		Leguminosae	5	2206.81
7971	ffdefd8c-d9dd-4cf0-88db-4e5674d2e845	3444	5	1.666666667	China	8-Aug	11	2007	Boufford, D. E.	96.4077358	35.744798	NA	13	fg	Astragalus_baxoiensis_R1_001.	938748	523032	0.55715911	Astragalus baxoiensis	Qinghai		Leguminosae	3	1513.335535
7081	dc3908df-6771-44d2-8ed5-11faf12e48eb	3779	9	3	Taiwan, Province of China	10-Oct	5	1984	Boufford, D.E.	120.960515	23.69781	NA	36	br	Indigofera_suffruticosa_R1_001.	362888	129932	0.358049867	Indigofera suffruticosa			Leguminosae	3	1552.073802
7685	f5da67da-aecc-40b7-bfc4-68c2a85795fe	3554	8	2.666666667	China	7-Jul	25	1998	Boufford, D.E.	104.195397	35.86166	NA	22	br	Chesneya_polystichoides_R1_001.	903454	465201	0.514913875	Chesneya polystichoides			Leguminosae	3	1343.395204
46	010a7d50-a3e4-4775-b585-5ae6e36aef9c	3405	8	2.666666667	Uzbekistan	7-Jul	10	1930	Boufford, D.E. / Bartholomew, B. / Chen, C.Y. / Donoghue, M.J. / Ree, R.H. /Sun, H. / Wu, S.K.	64.585262	41.377491	NA	90	br	Astragalus_nobilis_R1_001.	348456	142059	0.407681314	Astragalus nobilis			Leguminosae	3	1360.033607
624	1533736e-a9f4-4298-af3b-0dfee55816c0	4098	9	3	Tunisia	3-Mar	31	1968	Boulos	9.537499	33.886917	united states	52	br	Astragalus_caprinus_R1_001.	554402	350605	0.63240212	Astragalus caprinus			Leguminosae	4	1148.941806
6297	b6bb2d4a-5b7c-47d2-8f9f-5c43d3a34441	4347	9	3	Madagascar	6-Jun	12	1993	Boupoya	45.9039689	-23.5579591	united states	27	br	Dalbergia_chapelieri_R1_001.	1580674	556456	0.352037169	Dalbergia chapelieri	Toliara	Anosy	Leguminosae	4	466.8783726
6394	bb98fbf5-3480-4fa1-81b2-8030f8ddf788	4266	7	2.333333333	Zambia	Not Shown	Not Shown	2003	Bourobou Bourobou	28.3228165	-15.3875259	united states	17	fg	Crotalaria_distans_R1_001.	545654	231459	0.424186389	Crotalaria distans	Lusaka	Lusaka	Leguminosae	4	122.5565929
5594	8594baad-83d0-4953-b71d-5e808a06b399	3185	9	3	Brazil	12-Dec	14	2001	Bovini, M.G.	-51.92528	-14.235004	NA	19	br	Moldenhawera_polysperma_R1_001.	978322	264764	0.270630733	Moldenhawera polysperma	SE	Rio de Janeiro	Leguminosae	5	130.9
4608	68ceb35a-31a2-4d1d-8675-13e6c3b888ab	2363	10	3.333333333	Brazil	5-May	13	1986	Boyle, B.	-51.92528	-14.235004	NA	34	br	Bauhinia_longicuspis_R1_001.	931010	315726	0.339122029	Bauhinia longicuspis			Leguminosae	5	533.1649184
4654	6a5ddf9e-0b61-4ddb-b1a4-770727d0b0ed	2343	5	1.666666667	Puerto Rico	5-May	15	2013	Boyle, B.	-66.2605176	18.0022251	salinas, puerto rico	7	ng	Bauhinia_monandra_R1_001.	483172	80005	0.165582857	Bauhinia monandra	Salinas		Leguminosae	5	100.1361436
7192	e196a9d6-0351-4531-b622-9f4974ecedeb	4878	10	3.333333333	Australia	1-Jan	22	1977	Bradford, Jason	144.7851531	-37.4713077	NA	43	br	Pultenaea_costata_R1_001.	1146642	672533	0.586523954	Pultenaea costata	Victoria		Leguminosae	4	1101.947843
4286	5f614655-1a46-4431-962c-7eb1d8bf9f22	7702	3	1	United States of America	10-Oct	9	2007	Bradley, Adam F.	-121.9836029	47.5480339	king county, wa, usa	13	ng	Sorbus_intermedia_R1_001.	7860404	4986404	0.634369938	Sorbus intermedia	Washington	King	Rosaceae	5	613.965185
3949	568cf586-cdb6-4b16-b381-5c857d565d61	4479	8	2.666666667	Not shown|Spain	4-Apr	1	1992	Bramwell, D.	-16.2518467	28.4636296	NA	28	br	Genista_canariensis_R1_001.	2711078	1532066	0.565113213	Genista canariensis	Canary Islands	Santa Cruz de Tenerife	Leguminosae	4	2221.547258
4748	6f46ab66-baa4-42b4-851d-b356175af33c	4706	8	2.666666667	Ethiopia	7-Jul	4	1975	Bramwell, D.	42.0113558	9.3917296	NA	45	br	Melilotus_suaveolens_R1_001.	1188446	878745	0.739406755	Melilotus suaveolens	Harerge	Alemaya	Leguminosae	4	824.4294403
442	1264aa14-aa29-43c9-9704-5a256b01c748	3993	8	2.666666667	South Africa	11-Nov	10	1979	Brand	18.5700636	-33.9142871	united states	41	br	Aspalathus_ciliaris_R1_001.	225558	108145	0.479455395	Aspalathus ciliaris	Cape		Leguminosae	4	176.7122676
458	1303ee20-ea5b-4218-9b9a-64c69671ef1f	3977	6	2	South Africa	9-Sep	27	2001	Brand	21.8568586	-33.2277918	united states	19	fg	Aspalathus_asparagoides_R1_001.	1487648	581102	0.390617942	Aspalathus asparagoides	Western Cape		Leguminosae	4	816.5547762
4731	6e777fef-98d2-466d-ace2-f83861ae3673	2308	9	3	Liberia	1-Jan	14	1970	Brand, R	-10.3048897	6.5151875	margibi, liberia	50	br	Anthonotha_crassifolia_R1_001.	910686	278269	0.305559765	Anthonotha crassifolia		Margibi	Leguminosae	5	2012.74165
4644	6a266fc7-6e4d-4cb5-a38a-02fd17800e84	2347	3	1	Mexico	3-Mar	25	1974	Brand, Robert	-99.5450974	17.4391926	guerrero, mexico	46	ng	Bauhinia_pringlei_R1_001.	1756840	1078938	0.614135607	Bauhinia pringlei	Guerrero		Leguminosae	5	1487.42535
4583	67aa0361-7e10-4bfd-a7fe-0eb9195a1813	4797	3	1	China	6-Jun	18	2005	Brandbyge, J.	116.332951	31.392786	NA	15	ng	Lespedeza_buergeri_R1_001.	1576496	717972	0.455422659	Lespedeza buergeri	Anhui	Liuan|Huoshan	Leguminosae	4	176.3873335
4072	5943802a-4225-4cdc-8ccf-012c5f79bbf2	8324	6	2	Sweden	9-Sep	19	1923	Brass, L. J.	13.0892509	55.9987673	268 77 k<e5>ger<f6>d, sweden	97	fg	Rubus_axillaris_R1_001.	453244	143496	0.316597682	Rubus axillaris	Skåne	Kågeröd	Rosaceae	5	183.43
5185	7b382d82-232b-43b0-b939-94e0ca214686	1331	7	2.333333333	Mexico	10-Oct	22	1977	Brass, L. J.	-115.2837585	30.8406338	baja california, mexico	43	fg	Rubus_arizonensis_R1_001.	2709362	869661	0.320983685	Rubus arizonensis	Baja California		Rosaceae	1	1105.377132
7689	f5fc6438-bc4c-483d-a841-aeea75783c61	3552	8	2.666666667	Papua New Guinea	10-Oct	Not Shown	1936	Brass, L. J.	143.95555	-6.314993	NA	84	br	Callerya_australis_R1_001.	310618	142277	0.45804493	Callerya australis			Leguminosae	3	18.90263154
389	1104f4ae-eb04-4118-996a-fe1f8468c124	3955	9	3	South Africa	11-Nov	Not Shown	1989	Braun	30.8958242	-28.5305539	united states	31	br	Argyrolobium_sutherlandii_R1_001.	1369344	609302	0.444959046	Argyrolobium sutherlandii	Natal		Leguminosae	4	2279.08311
400	11420288-c99e-4050-b1a8-897d0bd100fa	4069	9	3	South Africa	4-Apr	25	1982	Braun	19.7591675	-33.4220698	united states	38	br	Aspalathus_salicifolia_R1_001.	46976	14586	0.310498978	Aspalathus salicifolia	Western Cape	Cape Winelands	Leguminosae	4	153.6419502
3584	4c0ab85c-2687-4513-9a38-65701ee35ac3	2264	6	2	Costa Rica	3-Mar	20	1980	Breckon, G.	-84.1197643	9.9981413	heredia province, heredia, costa rica	40	fg	Trophis_involucrata_R1_001.	1190658	263948	0.221682465	Trophis involucrata	Heredia		Moraceae	1	1684.672984
4610	68d77969-6a60-4079-be76-8629a04854e4	2361	7	2.333333333	Peru	9-Sep	24	1964	Breedlove, D. E.	-79.7147196	-4.6389001	ayabaca province, peru	56	fg	Bauhinia_augustii_R1_001.	1451374	582441	0.401303179	Bauhinia augustii	Piura	Ayabaca	Leguminosae	5	1294.623091
4631	69a06e0f-31fa-477d-9596-105d003b494e	2351	6	2	Mexico	10-Oct	26	1980	Breedlove, D. E.	-92.0518154	16.1188865	la trinitaria, chiapas, chis., mexico	40	fg	Bauhinia_seleriana_R1_001.	323000	105044	0.325213622	Bauhinia seleriana	Chiapas	La Trinitaria	Leguminosae	5	328.7814021
3892	553c7a58-203f-4c4d-9ff9-877f4b93a52f	4545	5	1.666666667	Ethiopia	5-May	18	1980	Brenan, J. P. M.	40.3088626	6.7606468	NA	40	fg	Indigofera_binderi_R1_001.	597470	387036	0.647791521	Indigofera binderi	Oromia|Bale	Bale	Leguminosae	4	1220.448836
1211	1f021be8-a5de-4a8d-b646-8ece74875047	2835	10	3.333333333	Australia	8-Aug	20	1968	Brennan, K.G.	132.5509603	-19.4914108	NA	52	br	Chamaecrista_symonii_R1_001.	2869922	421286	0.146793537	Chamaecrista symonii			Leguminosae	5	1601.607979
299	0e7eccd3-4bee-4866-bdcd-9c911ea30c07	3893	9	3	Gabon	1-Jan	21	2005	Breteler	9.634135	-1.5758644	united states	15	br	Aganope_gabonica_R1_001.	3373500	1765251	0.523269898	Aganope gabonica	Ogooué-Maritime	Etimboué	Leguminosae	4	1733.318086
378	10b62644-0b8c-4832-91b3-3e683559510e	3897	9	3	Malaysia	3-Mar	11	1977	Breteler	116.1566801	5.3374039	united states	43	br	Airyantha_borneensis_R1_001.	159478	59559	0.37346217	Airyantha borneensis	Sabah	Keningau	Leguminosae	4	86.70553625
656	159a5281-410a-41a3-be38-31709390c6e7	4135	8	2.666666667	Gabon	7-Jul	25	1998	Breteler	10.8903099	-3.4374591	united states	22	br	Baphia_letestui_R1_001.	2884956	1128613	0.391206313	Baphia letestui	Nyanga	Basse-Banio	Leguminosae	4	2349.193023
657	15a79b4e-9e46-4cc8-a4af-395b5fdfad85	4134	6	2	Gabon	10-Oct	7	1997	Breteler	15.2136302	2.0462273	united states	23	fg	Baphia_leptobotrys_R1_001.	1430288	585099	0.409077752	Baphia leptobotrys	Ogooué-Lolo	Mouloundou	Leguminosae	4	3177.8109
668	15d3fb45-009f-4016-8bb1-6b124079d747	4127	5	1.666666667	Gabon	12-Dec	15	1993	Breteler	12.4380581	-0.8844093	united states	27	fg	Baphia_eriocalyx_R1_001.	4046754	1797439	0.444168091	Baphia eriocalyx	Ogooué-Lolo		Leguminosae	4	2260.666557
745	17204dcb-9f3d-445e-ab70-649b0be7593b	4237	6	2	Madagascar	2-Feb	13	1990	Breteler	44.3236557	-23.7032067	united states	30	NA	Clitoria_heterophylla_R1_001.	4073808	2253589	0.553189792	Clitoria heterophylla	Atsimo-Andrefana	Betioky-Atsimo	Leguminosae	4	613.8568737
1225	1f712036-204a-4e3c-bea9-01063427feac	7755	10	3.333333333	Brazil	5-May	7	1969	Breteler, F. J.	-41.7007272	-12.579738	state of bahia, brazil	51	br	Senna_acutisepala_R1_001.	308266	88620	0.287478995	Senna acutisepala	Bahia		Leguminosae	5	177.9036924
3862	546b6427-d133-4e89-b9d6-574e5db6be70	4571	7	2.333333333	Zimbabwe	3-Mar	2	1971	Breteler, F. J.	30.9876321	-18.7221963	NA	49	br	Indigofera_delagoaensis_R1_001.	1343842	699621	0.520612542	Indigofera delagoaensis	Mashonaland East	Chikomba	Leguminosae	4	1826.92498
4698	6cb11d69-8a7d-4b76-8d03-0b5e46746afd	2325	7	2.333333333	Madagascar	3-Mar	25	1985	Breteler, F. J.	46.869107	-18.766947	madagascar	35	fg	Baudouinia_rouxevillei_R1_001.	3303532	1206088	0.365090455	Baudouinia rouxevillei			Leguminosae	5	958.6797615
4890	740cbea8-412e-4aa0-8389-e45cc692e6a9	208	9	3	Brazil	3-Mar	8	1970	Breteler, F. J.	-56.921099	-12.6818712	state of mato grosso, brazil	50	br	Mimosa_gracilis_R1_001.	316246	86882	0.274729167	Mimosa gracilis	Mato Grosso		Leguminosae	1	659.8891972
5073	789ea5ec-5afb-4b79-8f6f-acf0a5149425	3128	9	3	Costa Rica	7-Jul	24	1995	Breteler, F. J.	-83.753428	9.748917	costa rica	25	br	Macrolobium_herrerae_R1_001.	1109070	521305	0.47003796	Macrolobium herrerae			Leguminosae	5	7.205005808
5825	8d820084-70f0-45c6-ad3e-917d8c186c71	3308	6	2	United States of America	5-May	28	1976	Breteler, F. J.	-118.2436849	34.0522342	NA	44	fg	Senna_pilosior_R1_001.	1677038	542092	0.323243719	Senna pilosior	Texas	Brewster	Leguminosae	5	2984.88
5893	95a4c204-73d4-4980-9289-f3383639f28f	3050	9	3	China	8-Aug	1	1932	Breteler, F. J.	114.9042208	27.0874564	jiangxi, china	88	br	Gymnocladus_chinensis_R1_001.	468850	213334	0.455015463	Gymnocladus chinensis	Jiangxi		Leguminosae	5	470.2360244
7944	fd62c73b-aa74-438e-83bc-e3eb0b5371b5	3477	6	2	Pakistan	6-Jun	24	1955	Breteler, F. J.	75.5509602	35.3247102	NA	65	fg	Astragalus_zanskarensis_R1_001.	6381054	4084545	0.640105067	Astragalus zanskarensis	Baltistan	Skardu	Leguminosae	3	115.5163552
3775	52354736-0167-42cc-b132-4d737a8e5115	4644	7	2.333333333	Tanzania, United Republic of	6-Jun	12	1992	Breteler, F.J.	33.9445989	-9.556279	NA	28	fg	Indigofera_ugandensis_R1_001.	446900	208971	0.467601253	Indigofera ugandensis	Mbeya	Kyela	Leguminosae	4	49.22980937
4624	6975ec2d-925d-4c76-8b53-9365bcf25f72	4770	9	3	Australia	10-Oct	25	1982	Breteler, F.J.	120.0470203	-33.5817611	NA	38	bb	Gompholobium_viscidulum_R1_001.	298066	165352	0.554749619	Gompholobium viscidulum	Western Australia	Ravensthorpe	Leguminosae	4	20.41899043
5973	a0245c13-2ba6-4709-8a7c-2ef53b02972f	2989	5	1.666666667	Guyana	11-Nov	9	2002	Breteler, F.J.	-59.2879977	4.7855853	potaro-siparuni, guyana	18	fg	Elizabetha_durissima_R1_001.	338812	81978	0.241957192	Elizabetha durissima	Potaro-Siparuni		Leguminosae	5	1794.79127
4480	6472c737-3097-4641-b15c-3078c6b9fdb9	5424	3	1	Bolivia (Plurinational State of)	10-Oct	27	1995	Brilhante, N. A.	-62.2166976	-15.8119675	nuflo de chavez, bolivia	25	ng	Acacia_monacantha_R1_001.	3611096	1659348	0.459513677	Acacia monacantha	Nuflo de Chavez		Leguminosae	5	2414.222507
4554	66911499-2421-4937-9547-442a20f65c58	2379	4	1.333333333	Brazil	7-Jul	29	2004	Brilhante, N. A.	-51.92528	-14.235004	NA	16	ng	Bauhinia_fusconervis_R1_001.	2207772	696936	0.315673901	Bauhinia fusconervis	Rio de Janeiro	Rio das Flores	Leguminosae	5	814.7766262
6164	af2fcfa6-98b1-4433-aca4-011dca36ce83	6739	11	3.666666667	Zambia	10-Oct	1	1971	Briones, Oscar	31.3655989	-8.8536444	mbala, zambia	49	bb	Albizia_antunesiana_R1_001.	315394	85944	0.272497257	Albizia antunesiana	Northern	Mbala	Leguminosae	5	25.29300115
7090	dd2b75b4-ae17-45f9-b503-4dc159283904	8518	9	3	Costa Rica	2-Feb	17	1993	Bristan, N.	-85.4436706	10.6267399	guanacaste province, costa rica	27	br	Begonia_cooperi_R1_001.	282426	69640	0.246577865	Begonia cooperi	Guanacaste		Begoniaceae	6	144.0022401
1691	2d015c37-34b3-423c-a6d3-443d9ece75ca	5209	5	1.666666667	Mexico	10-Oct	5	1986	Brochado, A.L.	-99.5450974	17.4391926	NA	34	fg	Meibomia_ambigua_R1_001.	732946	360085	0.491284488	Meibomia ambigua	Guerrero		Leguminosae	4	1358.509479
307	0eadd5f0-960f-4a6b-9d72-e0aa91f982f1	3885	5	1.666666667	Madagascar	1-Jan	15	1989	Brown	44.3236557	-23.7032067	united states	31	fg	Alysicarpus_monilifer_R1_001.	2809004	1367483	0.486821307	Alysicarpus monilifer	Atsimo-Andrefana	Betioky-Atsimo	Leguminosae	4	1789.964863
5805	8b360ac2-8188-4389-9d27-bbd2f4e5949d	1852	6	2	China	Not Shown	Not Shown	Not Shown	Brown, Larry E.	127.9655556	41.745	changbaek-sanjulgi, changbai korean autonomous county, baishan, china	NA	fg	Alnus_mandshurica_R1_001.	1064900	171409	0.160962532	Alnus mandshurica	Jilin	Changbaishan	Betulaceae	1	1475.740365
4031	58519b02-991b-4c37-8c87-c54e824af7ec	4426	8	2.666666667	Tanzania, United Republic of	11-Nov	14	1992	Brown, Roy C.	33.4607744	-8.9094014	NA	28	br	Eriosema_ukingense_R1_001.	478052	199839	0.418027746	Eriosema ukingense	Mbeya	Mbeya	Leguminosae	4	619.0558184
7483	ed6cfce9-7f8e-4774-b45c-5a91e1739fee	3623	6	2	Thailand	1-Jan	16	1997	Brown, Stephen H.	99.4450439	18.7936282	NA	23	fg	Crotalaria_nitens_R1_001.	142902	13800	0.096569677	Crotalaria nitens	Lampang	Mueang Pan	Leguminosae	3	184.7273074
7509	ef7527c1-6d17-4046-8027-70cd375eb1e3	3611	6	2	China	9-Sep	25	1938	Brown, Stephen H.	101.3431058	24.4752847	NA	82	fg	Crotalaria_mairei_R1_001.	1268658	691879	0.545362895	Crotalaria mairei	yunnan		Leguminosae	3	274.192482
3403	4795674f-33b6-441d-bede-78d5664151ba	1691	6	2	Peru	6-Jun	25	1991	Brumbach, W. C.	-73.2625513	-3.7700696	maynas province, peru	29	fg	Cayaponia_cruegeri_R1_001.	1168186	644558	0.551759737	Cayaponia cruegeri	Loreto	Maynas	Cucurbitaceae	1	607.6831268
3738	50ee8bfc-3061-434a-9f74-e5757d02d930	4676	6	2	South Africa	9-Sep	19	1998	Brumbach, W. C.	18.4240553	-33.9248685	NA	22	NA	Lebeckia_plukenetiana_R1_001.	121850	51155	0.41981945	Lebeckia plukenetiana	Western Cape	Cape Town	Leguminosae	4	352.3932763
4666	6aa52086-f434-4327-ae41-4789170583d4	4743	4	1.333333333	South Africa	11-Nov	23	2000	Brumbach, W. C.	21.8568586	-33.2277918	NA	20	ng	Ophrestia_oblongifolia_R1_001.	488212	186793	0.382606327	Ophrestia oblongifolia	West Cape		Leguminosae	4	520.6008019
4670	6ae3fbf2-31db-4a11-a34d-966531e9f612	4741	7	2.333333333	Algeria|France	6-Jun	Not Shown	1902	Brumbach, W. C.	3.0587561	36.753768	NA	118	fg	Ononis_rosea_R1_001.	70728	39001	0.55142235	Ononis rosea	Algiers		Leguminosae	4	499.4800887
3848	5441ffac-4cc6-40a4-b192-df1994dea952	4578	13	4.333333333	Senegal	2-Feb	21	1967	Brummit, R. K.	-16.2639825	12.5641479	NA	53	bb	Indigofera_elliotii_R1_001.	1766276	949842	0.537765332	Indigofera elliotii	Ziguinchor|Casamance	Ziguinchor	Leguminosae	4	1228.958554
283	0df37e20-72fc-4901-996d-7782d9d57751	3834	7	2.333333333	Zambia	2-Feb	16	1994	Brummitt	31.75	-12	united states	26	fg	Adenodolichos_rhomboideus_R1_001.	3454536	1499279	0.434003004	Adenodolichos rhomboideus	Muchinga		Leguminosae	4	1510.033257
303	0ea3ce5c-240b-4488-8352-0f8dc2ac58fa	3888	5	1.666666667	Benin	10-Oct	15	1988	Brummitt	2.7779813	9.5340864	united states	32	fg	Aeschynomene_tambacoundensis_R1_001.	2978974	1129070	0.379013043	Aeschynomene tambacoundensis	Borgou		Leguminosae	4	1474.597269
6231	b382a70c-6d80-4c7e-958f-7963ceffe826	4390	6	2	Australia	10-Oct	15	1986	Brummitt	146.921099	-31.2532183	united states	34	fg	Dillwynia_floribunda_R1_001.	246280	103675	0.420963943	Dillwynia floribunda	New South Wales		Leguminosae	4	312.2097657
1182	1db80c09-4d64-431a-bb7c-a54f0b6b283d	2823	4	1.333333333	Brazil	3-Mar	20	1992	Brummitt, R. K.	-51.92528	-14.235004	NA	28	ng	Chamaecrista_venulosa_R1_001.	188876	52504	0.277981321	Chamaecrista venulosa	Bahia	Abaíra	Leguminosae	5	636.8188797
1190	1e29837a-f3e9-4035-aeff-1fe91052b845	7728	9	3	Brazil	7-Jul	5	1984	Brummitt, R. K.	-63.0330413	-9.9061054	ariquemes, ro, brazil	36	br	Tachigali_prancei_R1_001.	917440	304855	0.33228876	Tachigali prancei	Rondônia	Ariquemes	Leguminosae	5	349.5771812
3835	53d3f17e-77c7-4f34-a9d7-08165dee37b9	4588	6	2	Zimbabwe	3-Mar	Not Shown	1953	Brummitt, R. K.	29.154857	-19.015438	NA	67	fg	Indigofera_galpinii_R1_001.	331782	177350	0.534537739	Indigofera galpinii	Matobo	Benner Kobila	Leguminosae	4	1388.738028
3920	55e10d65-18e2-46d1-953d-031e5817f514	4522	7	2.333333333	South Africa	9-Sep	17	1978	Brummitt, R.K.	22.047637	-33.704229	NA	42	br	Hypocalyptus_coluteoides_R1_001.	856440	515364	0.601751436	Hypocalyptus coluteoides	Western Cape	Garden Route	Leguminosae	4	1111.727668
3925	55ee386f-4db9-4ff8-a90a-563c0aef00da	4517	10	3.333333333	Congo (Democratic Republic of the)	2-Feb	27	1976	Brummitt, R.K.	21.758664	-4.038333	NA	44	br	Humularia_renieri_R1_001.	80700	21093	0.261375465	Humularia renieri			Leguminosae	4	2057.576431
715	1693b4bf-c305-491f-9537-c8c8921bd561	4246	8	2.666666667	South Africa	11-Nov	29	1991	Brusse	19.7591675	-33.4220698	united states	29	br	Coelidium_humile_R1_001.	200364	96225	0.480250943	Coelidium humile	Western Cape	Cape Winelands District Municipality	Leguminosae	4	12.72888463
409	1181e244-cc14-4136-b677-7fa29271004b	3939	9	3	South Africa	3-Mar	31	2001	Buitendag	27.2191071	-31.7528736	united states	19	br	Argyrolobium_collinum_R1_001.	2676256	1184377	0.442549965	Argyrolobium collinum	Eastern Cape	Cacadu	Leguminosae	4	1762.276528
1816	2f59b333-023a-4e6f-9e65-b6bb2bc57ad5	4401	7	2.333333333	Madagascar	12-Dec	20	1989	Bunn	49.3957836	-18.1442811	united states	31	fg	Dupuya_haraka_R1_001.	121048	45096	0.372546428	Dupuya haraka	Toamasina		Leguminosae	4	722.8208717
5816	8c7f8d43-d99a-4837-849f-eeda69a143f3	3317	5	1.666666667	Mexico	9-Sep	19	2003	Bunting, G. S.	-98.0484434	18.2019204	NA	17	fg	Senna_apiculata_R1_001.	2054768	689449	0.335536177	Senna apiculata	Puebla		Leguminosae	5	2928.11
3852	5443e6cb-485d-49ff-92eb-d82717f4facb	2506	9	3	Ecuador	9-Sep	3	1980	Bunting, George S.	-79.6517202	0.9681789	esmeraldas, ecuador	40	br	Brownea_multijuga_R1_001.	119268	29451	0.246931281	Brownea multijuga	Esmeraldas		Leguminosae	5	19.98574503
473	136181d0-d283-452a-b9db-b25279aa7e35	4047	9	3	South Africa	7-Jul	5	1980	Burgers	20.402376	-34.4897034	united states	40	br	Aspalathus_pallescens_R1_001.	770326	308411	0.400364261	Aspalathus pallescens	Western Cape	Overberg	Leguminosae	4	1140.178067
613	1510ba4a-e195-4923-9fcd-bd1546b3e954	4072	9	3	South Africa	12-Dec	4	1980	Burgers	20.402376	-34.4897034	united states	40	br	Aspalathus_salteri_R1_001.	466544	168801	0.361811533	Aspalathus salteri	Western Cape	Overberg	Leguminosae	4	345.3530386
7198	e1be15fc-90bc-47fb-b646-ae37aba22a04	4902	7	2.333333333	Australia	8-Aug	24	1972	Burges, I. P.	151.5603244	-33.0311225	NA	48	fg	Pultenaea_paleacea_R1_001.	1031772	602312	0.58376463	Pultenaea paleacea	New South Wales	Lake Macquarie	Leguminosae	4	345.8945953
7236	e28e6bc7-6902-4dad-9b0a-829ab91c2c5a	4871	4	1.333333333	Australia	3-Mar	16	1983	Burgess	121.6283098	-27.6728168	NA	37	ng	Pultenaea_barbata_R1_001.	655776	345479	0.526824708	Pultenaea barbata	Western Australia		Leguminosae	4	533.7064751
7197	e1bd4503-65d2-43d3-908e-301988eeffca	4905	11	3.666666667	Australia	8-Aug	28	1972	Burgess, C.	146.921099	-31.2532183	NA	48	bb	Pultenaea_petiolaris_R1_001.	29910	6246	0.208826479	Pultenaea petiolaris	New South Wales		Leguminosae	4	31.79168212
7204	e1f3a8c7-069a-470b-9caf-9cc2b47f18ef	4898	11	3.666666667	Australia	11-Nov	16	1981	Burgess, C.	144.9630576	-37.8136276	NA	39	bb	Pultenaea_muelleri_R1_001.	1124676	678406	0.603201278	Pultenaea muelleri	melbourne|Victoria		Leguminosae	4	518.4345749
6554	c06afdf8-3ea4-4fb2-8ecc-4421f95720b6	8712	9	3	Malaysia	4-Apr	3	1964	Burgess, P. F.	116.6639501	5.953561	ranau, sabah, malaysia	56	br	Lithocarpus_clementianus_R1_001.	5684	1165	0.204961295	Lithocarpus clementianus	Sabah	Ranau	Fagaceae	6	141.8360131
849	18682c58-5dbf-4a0d-a0f9-0277f750ee07	533	6	2	Mexico	7-Jul	7	1981	Burgt	-90.7390245	18.6101834	esc<e1>rcega, campeche, mexico	39	fg	Clitoria_falcata_R1_001.	887968	387063	0.435897465	Clitoria falcata	Campeche	Escárcega	Leguminosae	1	1150.338924
5969	9fad161f-f527-42ef-8edf-4c60a64eb23d	2993	7	2.333333333	Brazil	1-Jan	20	1988	Burley, J. S.	-52.5787913	-1.5274923	almeirim - state of par<e1>, 68230-000, brazil	32	fg	Elizabetha_paraensis_R1_001.	288906	73491	0.254376856	Elizabetha paraensis	Pará	Almeirim	Leguminosae	5	171.0800774
6366	ba6736c0-e9c4-465f-92de-7b1cc5e4f801	4291	4	1.333333333	Tanzania, United Republic of	5-May	20	2008	Burrows	32.7548364	-5.6229011	united states	12	ng	Crotalaria_reptans_R1_001.	2847890	885141	0.310805895	Crotalaria reptans	Tabora	Sikonge	Leguminosae	4	154.2918183
7210	e20d334c-c34d-4fea-bbf7-c88129be2915	4920	9	3	Madagascar	8-Aug	1	1995	Burrows, G.	47.535881	-23.0163	NA	25	br	Pyranthus_tullearensis_R1_001.	347484	170815	0.491576591	Pyranthus tullearensis	Fianarantsoa	Ihorombe	Leguminosae	4	556.9934153
4684	6b654f71-0067-4b38-9023-647ed8311399	2332	9	3	Mexico	1-Jan	11	1979	Bush, B. F.	-102.552784	23.634501	NA	41	br	Bauhinia_angulata_R1_001.	1801550	570715	0.316791097	Bauhinia angulata	Jalisco		Leguminosae	5	630.6451328
33	00ba1fb6-feba-4bdb-83f9-9af440cd07b5	3419	9	3	Turkmenistan	4-Apr	24	1930	Butkov, A.	59.556278	38.969719	NA	90	br	Astragalus_maximowiczii_R1_001.	3146380	865000	0.274919113	Astragalus maximowiczii			Leguminosae	3	1203.683423
7970	ffd4d3ff-31a8-4acd-a374-fb87e1e29c09	3445	8	2.666666667	China	8-Aug	18	1993	Butkov, A.	96.4077358	35.744798	NA	27	br	Astragalus_confertus_R1_001.	1417146	842555	0.59454354	Astragalus confertus	Qinghai		Leguminosae	3	1375.401903
7963	fefc62f9-45a6-4e15-b780-12e926904018	3451	7	2.333333333	Not shown	5-May	6	1923	Butschantzev V; Butkov. A	NA	NA	NA	97	fg	Astragalus_macrocephalus_R1_001.	965166	551499	0.571403261	Astragalus macrocephalus			Leguminosae	3	2426.669556
6135	ad224057-c9f0-4a47-bb3c-09c4cdc48200	8609	9	3	Mexico	7-Jul	3	1941	Bye, Robert	-101.7068294	27.058676	coahuila, mexico	79	br	Quercus_saltillensis_R1_001.	860462	148911	0.173059356	Quercus saltillensis	Coahuila		Fagaceae	6	1186.155944
6753	c4f9c249-b6cb-40fa-a5f8-197521b4a32a	26	9	3	Peru	11-Nov	19	1945	Bye, Robert	-73.2625513	-3.7700696	maynas province, peru	75	br	Hymenolobium_velutinum_R1_001.	2831882	1422860	0.502443252	Hymenolobium velutinum	Loreto	Maynas	Leguminosae	1	1273.285292
6129	ac86b339-9294-4246-9de2-f71cbbd3ca96	8612	9	3	China	10-Oct	5	1986	Bye, Robert A.	112.2384017	30.7378118	hubei, china	34	br	Quercus_chenii_R1_001.	383884	66417	0.173013202	Quercus chenii	Hubei		Fagaceae	6	160.1406311
6130	ac9ec18c-8e12-43ae-a9d0-5cd9218ed78d	8604	9	3	Mexico	1-Jan	11	1978	Bye, Robert A.	-93.1292353	16.7569318	chiapas, mexico	42	br	Quercus_polymorpha_R1_001.	2702190	427139	0.158071416	Quercus polymorpha	Chiapas		Fagaceae	6	169.8886526
5715	88e4e3ae-0180-4a65-99dc-503523f74c4b	2208	9	3	Brazil	1-Jan	2	1989	Bye, Robert A. (Jr.)	-70.1924957	-4.3655403	atalaia do norte - state of amazonas, 69650-000, brazil	31	br	Helicostylis_scabra_R1_001.	105052	18083	0.1721338	Helicostylis scabra	Amazonas	Atalaia do Norte	Moraceae	1	1125.317814
5716	88e66ac8-3cd1-4752-98b1-f370e0c2f8b7	2207	8	2.666666667	Peru	1-Jan	22	1984	Bye, Robert A. (Jr.)	-75.400011	-10.5750237	oxapampa, peru	36	br	Helianthostylis_sprucei_R1_001.	38286	7047	0.184062059	Helianthostylis sprucei	Pasco	Oxapampa	Moraceae	1	442.7249417
1107	1bf25b41-b5e7-4978-9870-fb6efd2ef76c	684	5	1.666666667	Mexico	10-Oct	21	1988	C. Hatschbach	-93.159181	17.1304682	coapilla, chis., mexico	32	fg	Dalea_obovatifolia_R1_001.	904476	366970	0.405726631	Dalea obovatifolia	Chiapas	Coapilla	Leguminosae	1	2082.851562
88	04a51c95-ea37-40df-a15c-1d85b7d8070e	5030	7	2.333333333	Morocco	6-Jun	18	1989	C.J.P. Seegeler	-3.9317468	35.2445589	NA	31	fg	Trifolium_ochroleucon_R1_001.	2902762	2379067	0.819587345	Trifolium ochroleucon	Al-Hoceima|AI-Hoceima		Leguminosae	4	2163.376353
7138	e07f6ad1-a433-44ec-8e6d-82d88d6f6056	3724	9	3	Bhutan	3-Mar	8	1982	C.R	90.4879916	26.9373041	NA	38	br	Desmodium_khasianum_R1_001.	4611016	2214261	0.480211086	Desmodium khasianum		Sarbhang District	Leguminosae	3	74.89959917
5986	a0d9b351-da32-4246-8dca-cfe91b33d322	2957	9	3	Guyana	2-Feb	12	1993	Cabanillas Soriano, J.	-59.2879977	4.7855853	potaro-siparuni, guyana	27	br	Dicymbe_altsonii_R1_001.	955602	120510	0.126108987	Dicymbe altsonii	Potaro-Siparuni		Leguminosae	5	887.9347956
5987	a12c3bb8-fdf8-4938-a621-cfae08d4eca1	2956	9	3	Venezuela (Bolivarian Republic of)	2-Feb	16	2005	Cabanillas Soriano, J.	-65.0957792	2.8101413	7101, amazonas, venezuela	15	br	Dicorynia_paraensis_R1_001.	359656	130260	0.362179416	Dicorynia paraensis	Amazonas		Leguminosae	5	96.236935
5988	a140c849-5b41-469c-92f8-d161ee74b11f	2955	9	3	Guyana	1-Jan	19	2007	Cabanillas Soriano, J.	-58.7373634	2.9239595	upper takutu-upper essequibo, guyana	13	br	Dicorynia_guianensis_R1_001.	1441652	538035	0.373207265	Dicorynia guianensis	Upper Takutu-Upper Essequibo		Leguminosae	5	29.08389838
6018	a5a0f1d6-f2ac-47c5-a9e4-28d934d8c2ff	8504	10	3.333333333	Uganda	11-Nov	6	2002	Cabanillas Soriano, J.	30.5279096	0.2580521	western region, uganda	18	br	Polygala_ukirensis_R1_001.	128582	15528	0.120763404	Polygala ukirensis	Western		Polygalaceae	6	307.8773117
4005	57be43ab-b163-4486-9488-a89dd498476a	4446	7	2.333333333	South Africa	12-Dec	7	1992	Cadman, M.J.	30.5279096	-25.565336	NA	28	fg	Eriosema_transvaalense_R1_001.	140462	46143	0.328508778	Eriosema transvaalense	KaNgwane|Mpumalanga		Leguminosae	4	337.121376
5929	9b2746e8-a9b0-4df4-afc0-dd94a975b3d8	3014	9	3	Madagascar	11-Nov	22	1965	Caesalp	46.3336857	-15.6921494	mahajanga, madagascar	55	br	Erythrophleum_couminga_R1_001.	2613426	394304	0.150876283	Erythrophleum couminga	Majunga		Leguminosae	5	938.7390799
4616	692d3fe0-5f31-449e-ab3b-e894330bc607	4775	7	2.333333333	Australia	10-Oct	14	1985	Cal<f3>nico Soto, Jorge	116.1437472	-34.2491597	NA	35	fg	Hovea_elliptica_R1_001.	246280	118084	0.479470521	Hovea elliptica	Victoria|Western Australia	Manjimup	Leguminosae	4	395.1762593
6171	afb81b6e-9e4b-4b44-bfa3-166d39383f92	6750	6	2	Australia	1-Jan	29	1992	Calder<f3>n, G. M.	143.045893	-14.2814913	cook, qld, australia	28	fg	Albizia_canescens_R1_001.	1589128	371879	0.234014504	Albizia canescens	Queensland	Cook	Leguminosae	5	466.7700612
6072	a7f2260a-8ade-4305-b32e-05a512e8fae9	6402	7	2.333333333	Myanmar	4-Apr	3	1939	Caler<f3>n, Martinez	95.955974	21.916221	myanmar (burma)	81	fg	Castanopsis_argentea_R1_001.	152420	23941	0.157072563	Castanopsis argentea			Fagaceae	5	159.9240084
2050	33809593-76ab-4f79-ad6c-40fb94e61730	6030	12	4	Colombia	3-Mar	21	1988	Callejas, Ricardo	-75.43899	7.163592	valdivia, antioquia, colombia	32	NA	Pilea_antioquensis_R1_001.	2212602	132092	0.059699847	Pilea antioquensis	Antioquia	Valdivia	Urticaceae	5	1697.5
6265	b5dbcce1-571a-4e98-8c59-b001fc63990e	4367	8	2.666666667	Australia	10-Oct	27	2001	Callmander	150.9772841	-33.6048582	united states	19	br	Daviesia_acicularis_R1_001.	2425906	1194883	0.492551237	Daviesia acicularis	New South Wales	The Hills Shire	Leguminosae	4	66.23469122
6276	b633b0eb-a926-4c8f-b98b-d314ffcb6694	4361	5	1.666666667	Madagascar	11-Nov	14	2010	Callmander	49.2942833	-12.3231349	united states	10	fg	Dalbergia_pseudobaronii_R1_001.	2801924	1049573	0.374590103	Dalbergia pseudobaronii	Antsiranana		Leguminosae	4	1510.287278
4641	6a1ab402-259a-4cdb-8680-15b2f2a75657	4761	7	2.333333333	Australia	9-Sep	26	1966	Callmander, Martin	138.6007456	-34.9284989	NA	54	br	Gompholobium_ovatum_R1_001.	28892	12288	0.425308044	Gompholobium ovatum	Adelaide|Western Australia		Leguminosae	4	221.3365435
525	1417c268-4d52-4420-9771-4ab5f609f05f	4023	8	2.666666667	South Africa	3-Mar	14	1980	Cameron	20.402376	-34.4897034	united states	40	br	Aspalathus_grobleri_R1_001.	896746	347194	0.387170949	Aspalathus grobleri	Western Cape	Overberg	Leguminosae	4	508.1449967
6051	a764f57b-5184-4f82-a2ea-fd2fe6101973	8540	4	1.333333333	Tanzania, United Republic of	3-Mar	22	2006	Camoletto, Rosa	37.577427	-3.6611851	mwanga, tanzania	14	ng	Coccinia_grandis_R1_001.	6716506	3662051	0.545231553	Coccinia grandis	Kilimanjaro	Mwanga	Cucurbitaceae	6	932.3885444
6223	b30bd295-407f-44e0-aae8-349f13f75066	4290	6	2	Tanzania, United Republic of	7-Jul	29	1977	Camoletto, Rosa	36.9917125	-6.8342745	united states	43	fg	Crotalaria_pterocalyx_R1_001.	442512	196554	0.444177785	Crotalaria pterocalyx	Morogoro	Kilosa	Leguminosae	4	61.5773032
6637	c24ea945-4e18-4552-a3dc-d96829a659bd	8749	7	2.333333333	China	5-May	26	1982	Camoletto, Rosa	112.2384017	30.7378118	hubei, china	38	fg	Prunus_brachypoda_R1_001.	736630	357369	0.485140437	Prunus brachypoda	Hubei		Rosaceae	6	2814.560267
6656	c2c77054-018e-4704-bf53-c84659457ca5	142	6	2	Mexico	3-Mar	26	1985	Camoletto, Rosa	-95.3024094	18.4634757	santiago tuxtla, ver., mexico	35	fg	Lonchocarpus_hondurensis_R1_001.	1891622	804491	0.425291628	Lonchocarpus hondurensis	Veracruz	Santiago Tuxtla	Leguminosae	1	1791.10796
7353	e6648cc7-3854-4002-807d-aade98d69185	8902	5	1.666666667	Tanzania, United Republic of	4-Apr	Not Shown	2005	Camoletto, Rosa	36.6829927	-3.3869254	arusha, tanzania	15	fg	Crotalaria_polysperma_R1_001.	546524	122485	0.224116416	Crotalaria polysperma	Arusha	Arumeru	Leguminosae	6	462.0043618
4548	6656e630-04b7-4e30-b4e4-ac8876c9cfeb	4820	9	3	Brazil	2-Feb	2	1966	Campos, J.	-51.92528	-14.235004	NA	54	br	Petaladenium_urceoliferum_R1_001.	624722	308807	0.49431107	Petaladenium urceoliferum			Leguminosae	4	171.6216342
3851	5443e6cb-485d-49ff-92eb-d82717f4facb	2506	9	3	Ecuador	9-Sep	3	1980	Canby, H. D. L.	-79.6517202	0.9681789	esmeraldas, ecuador	40	br	Brownea_multijuga_R1_001.	119268	29451	0.246931281	Brownea multijuga	Esmeraldas		Leguminosae	5	0
4538	65dc76f0-a2ef-4c8b-befe-ccfc75edade1	4825	8	2.666666667	Cameroon	12-Dec	6	1982	Canning, E. M.	15.4068079	2.6782994	NA	38	br	Platysepalum_chevalieri_R1_001.	248562	124011	0.498913752	Platysepalum chevalieri	East	Boumba - Et - Ngoko	Leguminosae	4	104.4685976
6969	cda41ad3-dce9-407e-8cd0-c757ac2ff40a	8794	6	2	Chile	11-Nov	9	1954	Cantino, Philip D.	-71.542969	-35.675147	chile	66	fg	Senna_cumingii_R1_001.	634196	225718	0.355912052	Senna cumingii			Leguminosae	6	1111.600657
6971	cdbf827f-82e3-40cc-8844-0e7682926ce4	8792	9	3	Chile	9-Sep	24	1958	Cantino, Philip D.	-69.2667	-18.2	parinacota, putre, arica y parinacota, chile	62	br	Senna_birostris_R1_001.	1765044	572649	0.324438937	Senna birostris		Parinacota	Leguminosae	6	1371.083539
6975	cdf83b23-1ea7-4465-9dd3-a9cbdd2280f6	8788	9	3	Spain	4-Apr	8	1979	Cantino, Philip D.	-15.4653897	28.1008837	municipality of las palmas, las palmas, spain	41	NA	Chamaecytisus_prolifer_R1_001.	1543750	838356	0.543064615	Chamaecytisus prolifer	Canary Islands	Las Palmas	Leguminosae	6	2567.016392
6976	ce06a1c5-6ff2-4b5f-af3b-296bd1eaaaf9	8787	9	3	United States of America	11-Nov	6	1986	Cantino, Philip D.	-156.3319253	20.7983626	maui, hawaii, usa	34	br	Senna_sulfurea_R1_001.	2066432	748515	0.362225808	Senna sulfurea	Hawaii	Maui	Leguminosae	6	1358.255458
6986	ce82e776-5287-43ce-90c8-fab5bcdb9c20	8779	6	2	Argentina	2-Feb	8	1987	Cantino, Philip D.	-68.3390622	-34.6128922	san rafael, mendoza province, argentina	33	fg	Prosopis_flexuosa_R1_001.	944034	235775	0.249752657	Prosopis flexuosa	Mendoza	San Rafael	Leguminosae	6	1483.361008
1526	29daec4f-60d9-4756-87c0-599858540b31	2922	9	3	Philippines	8-Aug	9	1927	Capuron, R.	121.774017	12.879721	philippines	93	br	Cynometra_mirabilis_R1_001.	1230454	330034	0.268221323	Cynometra mirabilis			Leguminosae	5	989.7973857
1731	2d777001-5d2a-4aec-a49c-39c36b706f97	5295	5	1.666666667	Not shown	7-Jul	14	2007	Capuron, R.	NA	NA	NA	13	fg	Hedysarum_songoricum_R1_001.	5270876	2916654	0.553352801	Hedysarum songoricum			Leguminosae	4	3720.527667
4310	5fda9da6-73e5-493c-b39c-dc6a4af91d24	8422	6	2	China	8-Aug	4	2007	Capuron, R.	102.224653	31.899413	ngawa tibetan and qiang autonomous prefecture, sichuan, china	13	NA	Sorbus_koehneana_R1_001.	607914	149489	0.245904848	Sorbus koehneana	Sichuan	Aba Zangzu Qiangzu	Rosaceae	5	600.8595118
4362	61282437-1cf8-4dc5-a813-5861e62acae5	8437	9	3	United States of America	6-Jun	23	1971	Capuron, R.	-75.9927652	40.3451566	berks county, pa, usa	49	br	Spiraea_billardii_R1_001.	403972	176923	0.437958571	Spiraea billardii	Pennsylvania	Berks	Rosaceae	5	186.6769117
5496	836e3ef2-0a29-4f12-963d-7c066f1b9e78	1977	9	3	Mexico	5-May	19	1991	Capuron, R.	-103.8123479	19.5482084	zapotitl<e1>n de vadillo, jalisco, mexico	29	br	Coussapoa_purpusii_R1_001.	251792	18479	0.073389941	Coussapoa purpusii	Jalisco	Zapotitlán de Vadillo	Urticaceae	1	1267.56981
5907	9770e534-a5de-4239-ade7-4ee818707e05	3036	9	3	Azerbaijan	7-Jul	16	1963	Capuron, R.	48.8728029	38.4687834	astara, azerbaijan	57	br	Gleditsia_caspia_R1_001.	608816	231930	0.380952537	Gleditsia caspia	Astara		Leguminosae	5	100.6777003
7918	fbd7c0e2-b4b6-4beb-addd-7c001bcb767b	4989	5	1.666666667	Cameroon	3-Mar	16	2004	Capuron, R.	11.580885	3.6261021	NA	16	fg	Zenkerella_citrina_R1_001.	542962	183422	0.337817379	Zenkerella citrina	Centre|Mefou	Mefou-et-Afamba|Mefou Proposed National Park	Leguminosae	4	970.745779
7602	f3621735-e61a-408b-b5d8-03ea44d17fdb	3574	7	2.333333333	United States of America	11-Nov	29	1966	Caragana Alaica Pojara	-155.5922066	19.4721389	NA	54	fg	Canavalia_hawaiiensis_R1_001.	45488	20580	0.452427014	Canavalia hawaiiensis	Hawaii	Mauna Loa	Leguminosae	3	1638.441085
1050	1b184826-4865-4c77-93e1-ce2304d737c0	715	5	1.666666667	Mexico	12-Dec	9	2001	Cardoso, D.	-97.4793291	18.1822552	caltepec, puebla, mexico	19	fg	Dalea_greggii_R1_001.	1323682	528046	0.398922098	Dalea greggii	Puebla	Caltepec	Leguminosae	1	1449.703169
4551	66808373-83d8-4265-8ecb-52e593af97e0	2382	9	3	Brazil	5-May	20	1983	Cardoso, D.	-51.92528	-14.235004	NA	37	br	Bauhinia_grandifolia_R1_001.	137562	37186	0.270321746	Bauhinia grandifolia	Pará	Unknown	Leguminosae	5	98.94471873
4553	668aa762-092d-4297-ab88-652069f0a32a	2380	5	1.666666667	Brazil	10-Oct	21	1965	Cardoso, D.	-46.9432454	-22.3679387	NA	55	fg	Bauhinia_gardneri_R1_001.	1030420	302953	0.294009239	Bauhinia gardneri			Leguminosae	5	1232.641865
3815	5325b0a5-a1e7-4d03-ab39-e317e1a6eb09	4604	9	3	Ethiopia	12-Dec	3	1968	Carnochan, F. G.	41.850142	9.6008747	NA	52	NA	Indigofera_intricata_R1_001.	484292	256450	0.5295359	Indigofera intricata	Diri Dawa		Leguminosae	4	1059.907298
3218	437492d0-5766-4310-82ed-a99f94562ce2	1612	11	3.666666667	Colombia	4-Apr	7	1989	Carol R. Annable	-76.13181	6.313861	urrao, antioquia, colombia	31	bb	Begonia_tropaeolifolia_R1_001.	718568	321656	0.44763474	Begonia tropaeolifolia	Antioquia	Urrao	Begoniaceae	1	152.9920821
5798	8b007b80-830d-4920-84fd-a64c78f01ae0	1855	8	2.666666667	Japan	11-Nov	20	1966	Carr, W. R.	135.6174134	34.846193	takatsuki, osaka, japan	54	br	Alnus_serrulatoides_R1_001.	903792	222731	0.246440553	Alnus serrulatoides	Osaka	Takatsuki	Betulaceae	1	512.6940734
4660	6a84d552-0521-4450-85b2-f9e4e8e7d680	4748	7	2.333333333	Madagascar	3-Mar	1	2008	Carrillo-Reyes, P.	45.9039689	-23.5579591	NA	12	fg	Ormocarpopsis_mandrarensis_R1_001.	230716	86431	0.374620746	Ormocarpopsis mandrarensis	Anosy	Anosy	Leguminosae	4	1050.635516
4728	6e1ef0fd-0166-42d4-9dba-75969f5b1337	2311	9	3	Cameroon	6-Jun	7	1984	Carvalho	9.2785583	4.0972466	fako, cameroon	36	br	Anthonotha_macrophylla_R1_001.	385964	113180	0.293239784	Anthonotha macrophylla	Sud-Ouest	Fako	Leguminosae	5	362.1412977
5421	8179fe9c-2052-47e1-ae92-5f92718fa0b1	3227	9	3	Brazil	11-Nov	21	1984	Carvalho	-43.1728965	-22.9068467	rio de janeiro, state of rio de janeiro, brazil	36	br	Peltogyne_lecointei_R1_001.	18244	2476	0.135715852	Peltogyne lecointei	Rio de Janeiro	Rio de Janeiro	Leguminosae	5	112.38
5516	83dc8243-ae70-41de-bce3-917448606925	1972	9	3	Venezuela (Bolivarian Republic of)	5-May	9	1984	Carvalho	-65.0957792	2.8101413	7101, amazonas, venezuela	36	br	Coussapoa_parvifolia_R1_001.	741396	164339	0.221661568	Coussapoa parvifolia	Amazonas	Río Negro	Urticaceae	1	308.4188684
5876	939934c9-ab3f-400e-8e37-e2b57760f29d	3256	7	2.333333333	Mexico	9-Sep	25	1981	Carvalho	-98.1502433	24.8419162	san fernando, tamaulipas, mexico	39	br	Pomaria_austrotexana_R1_001.	1418586	250669	0.176703422	Pomaria austrotexana	Tamaulipas	San Fernando	Leguminosae	5	1059.65
6296	b6bb2d4a-5b7c-47d2-8f9f-5c43d3a34441	4347	9	3	Madagascar	6-Jun	12	1993	Carvalho	45.9039689	-23.5579591	united states	27	br	Dalbergia_chapelieri_R1_001.	1580674	556456	0.352037169	Dalbergia chapelieri	Toliara	Anosy	Leguminosae	4	71.21701329
817	18170ea6-c72e-4144-bd24-46db2fe9a9b4	4195	4	1.333333333	Tanzania, United Republic of	8-Aug	20	2008	Cassis	32.0837445	-8.3367682	united states	12	ng	Calpurnia_aurea_R1_001.	1841654	732102	0.397524182	Calpurnia aurea	Rukwa	Sumbawanga Rural District	Leguminosae	4	1561.980638
2424	38de12b4-807e-4c01-b1fc-aa20d06f1070	5643	5	1.666666667	Mexico	11-Nov	15	1966	Castellanos	-96.7265889	17.0731842	oaxaca, mexico	54	fg	Polygala_galeottii_R1_001.	197196	32926	0.166970932	Polygala galeottii	Oaxaca		Polygalaceae	5	1139.67
4687	6ba3a718-b63c-4f36-91f6-9d8d0be7a94a	2331	6	2	Mexico	4-Apr	25	1944	Castillo M., Juan Jos<e9>	-108.2216704	25.8226854	sinaloa de leyva, sinaloa, mexico	76	fg	Bauhinia_andrieuxii_R1_001.	2081710	614756	0.295312988	Bauhinia andrieuxii	Sinaloa		Leguminosae	5	1205.334562
3446	48a3b947-d406-4928-97a0-6b735e38eead	2604	9	3	Venezuela (Bolivarian Republic of)	1-Jan	Not Shown	1995	Castillo, A.	-66.58973	6.42375	venezuela	25	br	Campsiandra_velutina_R1_001.	172276	36245	0.210389143	Campsiandra velutina			Leguminosae	5	13.48706407
361	103f2c21-b14e-4d71-8b2d-706a4369b884	3914	6	2	Morocco	4-Apr	10	1993	Castroviejo	-2.3123031	34.9177281	united states	27	fg	Hammatolobium_kremerianum_R1_001.	1830612	1009230	0.551307432	Hammatolobium kremerianum	Oriental	Berkane	Leguminosae	4	2596.228855
364	10685e34-7d2f-46d0-83ee-a5e2c05a939d	3911	5	1.666666667	Morocco	5-May	26	1981	Castroviejo	-3.9980485	34.2105603	united states	39	fg	Anthyllis_cornicina_R1_001.	3900854	2092592	0.536444584	Anthyllis cornicina	Taza		Leguminosae	4	946.4867333
365	106b22ae-0a64-40bd-b11d-0ab5dfa32857	3910	6	2	Tunisia	1-Jan	15	1973	Castroviejo	10.7356634	36.4512893	united states	47	fg	Anthyllis_barba-jovis_R1_001.	66846	50761	0.759372289	Anthyllis barba-jovis	Nabeul		Leguminosae	4	43.1643738
629	153f0f1e-8613-4f04-afd7-6f7087855d1f	4095	5	1.666666667	Morocco	5-May	30	1981	Castroviejo	-3.9317468	35.2445589	united states	39	fg	Astragalus_glaux_R1_001.	490032	299660	0.611511085	Astragalus glaux	Tanger-Tetouan-Al Hoceima	Al Hoceima	Leguminosae	4	882.8543672
1377	271433b1-c0cb-44c2-9d30-2b1cb218073f	4974	9	3	Bolivia (Plurinational State of)	9 - September|Not Shown	Not Shown	1926	Castroviejo, S.	-63.588653	-16.290154	NA	94	br	Steinbachiella_leptoclada_R1_001.	98618	45264	0.458983147	Steinbachiella leptoclada			Leguminosae	4	1859.439722
7019	d28c49cc-505f-4e0d-8918-6087190b79a4	8851	9	3	Uganda	5-May	16	2003	Castroviejo, S.	34.0919803	0.4706692	busia uganda, uganda	17	NA	Aeschynomene_uniflora_R1_001.	850150	301086	0.354156325	Aeschynomene uniflora	Busia	Samia Bugwe	Leguminosae	6	1373.496743
7380	e73deb1b-ac93-4197-ab05-4992669943b7	8875	6	2	Chile	11-Nov	9	1969	Castroviejo, S.	-70.3975022	-23.6509279	antofagasta, chile	51	fg	Astragalus_paposanus_R1_001.	2273286	1455775	0.640383568	Astragalus paposanus	Antofagasta (II)	Antofagasta	Leguminosae	6	333.5471015
3486	49772a90-30e4-47ea-be02-092126d121e3	1735	6	2	Mexico	11-Nov	16	1970	Cervi, A.	-103.3494376	20.6595382	jalisco, mexico	50	NA	Echinopepon_jaliscanus_R1_001.	2199752	895707	0.407185446	Echinopepon jaliscanus	Jalisco		Cucurbitaceae	1	1701.565409
6120	ab85d1fa-0ca3-4e62-a87a-41105ac9bb3b	8560	5	1.666666667	Tanzania, United Republic of	5-May	30	2005	Ch<e1>zaro B., Miguel	36.9917125	-6.8342745	kilosa, tanzania	15	fg	Oreosyce_africana_R1_001.	738118	102839	0.139325961	Oreosyce africana		Kilosa	Cucurbitaceae	6	63.85184153
6134	ad1ad63f-ebc3-4ee5-bace-314cf8882499	8608	6	2	Mexico	12-Dec	25	1983	Ch<e1>zaro B., Miguel	-105.3215833	20.3183589	cabo corrientes, jalisco, mexico	37	fg	Quercus_salicifolia_R1_001.	647906	123907	0.191242248	Quercus salicifolia	Jalisco	Cabo Corrientes	Fagaceae	6	572.1570042
7157	e0c88e8f-353f-4a6a-b354-17804dd40cd0	4947	9	3	Not shown|Gabon	9-Sep	10	2009|2006	Champluvier, D.	13.914399	-1.4762544	NA	11	br	Schefflerodendron_adenopetalum_R1_001.	75110	22286	0.29671149	Schefflerodendron adenopetalum	Not shown|Haut-Ogooué	Not shown	Leguminosae	4	13.37875272
7392	e77c6bef-11ff-4f90-b209-5e5535c0897c	3660	8	2.666666667	China	7-Jul	8	1933	Chan, Kit Yock	104.195397	35.86166	NA	87	br	Derris_glauca_R1_001.	3454018	1817825	0.526292857	Derris glauca			Leguminosae	3	374.1638575
7717	f6d4b9ff-797b-47b8-8d73-d787e3ee46e1	3543	9	3	Hong Kong	8-Aug	15	1974	Chan, Kit Yock	114.1693611	22.3193039	NA	46	br	Callerya_speciosa_R1_001.	96242	54071	0.56182332	Callerya speciosa			Leguminosae	3	97.42835984
4740	6efe8970-aa81-4dd8-9f4c-c39e120bde7c	4710	7	2.333333333	South Africa	8 - August|12 - December	8|12	2000	Chanderbali, A.	21.4752851	-28.0445319	NA	20	fg	Melolobium_macrocalyx_R1_001.	714168	289924	0.405960502	Melolobium macrocalyx	Northern Cape	Siyanda|ZF Mgcawu	Leguminosae	4	435.7930153
6258	b5583261-f538-4402-8227-a2b236e23edd	8651	7	2.333333333	United States of America	5-May	27	1982	Chandler	-157.8583333	21.3069444	honolulu, hi, usa	38	br	Pilea_peploides_R1_001.	1063684	89715	0.084343658	Pilea peploides	Hawaii	Honolulu	Urticaceae	6	762.4482134
4559	66d4541f-7458-4db2-926a-9855e0342680	4814	5	1.666666667	Australia	9-Sep	22	1987	Chang, S.Y.	151.209936	-33.869253	NA	33	fg	Mirbelia_rubiifolia_R1_001.	712230	328916	0.461811493	Mirbelia rubiifolia	New South Wales	CC	Leguminosae	4	66.55962527
7553	f2306370-49db-4c15-88dd-8abf9a12e8a6	6533	5	1.666666667	Australia	8-Aug	24	1989	Chang, Zhaoyang,	114.6300571	-28.3522388	northampton wa 6535, australia	31	fg	Acacia_andrewsii_R1_001.	801938	214969	0.26806187	Acacia andrewsii	Western Australia	Northampton	Leguminosae	5	359.758448
778	17a0e98c-5720-43a7-9279-d00c2857f66a	509	3	1	Mexico	9-Sep	20	1983	Chapman	-92.329558	17.1734888	yajal<f3>n, chis., mexico	37	ng	Calopogonium_lanceolatum_R1_001.	2758292	1262547	0.457727826	Calopogonium lanceolatum	Chiapas	Yajalón	Leguminosae	1	957.4096544
6240	b450116d-23be-4298-8931-6c0eb56da610	4381	6	2	Zambia	3-Mar	31	1984	Chapman	31.193945	-10.2290555	united states	36	fg	Desmodium_helenae_R1_001.	962248	450826	0.468513315	Desmodium helenae	Northern	Kasama	Leguminosae	4	377.1965753
3945	566a5ff6-b622-446b-9026-929eb9e87835	4477	6	2	Tanzania, United Republic of	8-Aug	2	2003	Charpin, A.	39.497082	-8.965874	NA	17	fg	Galactia_argentifolia_R1_001.	1579914	894308	0.566048532	Galactia argentifolia	Lindi	Kilwa	Leguminosae	4	1643.648525
4776	70ffa7bc-d69b-45e4-ac48-f94ed4123791	3061	7	2.333333333	Mexico	7-Jul	21	1958	Charpin, A.	-100.077366	24.8254612	galeana, nuevo leon, mexico	62	fg	Hoffmannseggia_watsonii_R1_001.	104720	25728	0.245683728	Hoffmannseggia watsonii	Nuevo León	Galeana	Leguminosae	5	81.61490283
1228	1f9d4452-2590-413b-af61-bee4f63010ae	7756	5	1.666666667	Brazil	Not Shown	2	Not Shown	Chase, N. C.	-51.92528	-14.235004	brazil	NA	fg	Senna_bracteosa_R1_001.	7704440	1676027	0.217540405	Senna bracteosa			Leguminosae	5	359.2168913
6133	ad1ad63f-ebc3-4ee5-bace-314cf8882499	8607	6	2	Mexico	12-Dec	25	1983	Chazaro, Miguel B.	-105.3215833	20.3183589	cabo corrientes, jalisco, mexico	37	fg	Quercus_salicifolia_R1_001.	3516594	2583669	0.734707788	Quercus salicifolia	Jalisco	Cabo Corrientes	Fagaceae	6	572.1570042
3983	572e2c2a-fe7d-4bde-8994-e4ecfd57baa9	4468	7	2.333333333	Gabon	9-Sep	22	1993	Cheek, M.	13.1740348	0.8818311	NA	27	fg	Erythrina_vogelii_R1_001.	1403502	733763	0.52280866	Erythrina vogelii	Ogooué-Ivindo		Leguminosae	4	1392.802371
7080	dc345add-8667-4264-8fac-a2a6373c9242	3780	8	2.666666667	China	7-Jul	22	2007	Chen, Ming-Hsien	104.195397	35.86166	NA	13	br	Indigofera_silvestrii_R1_001.	3087108	1073230	0.347648997	Indigofera silvestrii			Leguminosae	3	1208.128797
7930	fc9920f2-551f-453d-9b70-2e9f3b10a455	4998	8	2.666666667	Gabon	7-Jul	10	1981	Cheng F	12.989615	0.7340072	NA	39	br	Fillaeopsis_discophora_R1_001.	71134	24408	0.343127056	Fillaeopsis discophora	Ogooué-Ivindo	Ivindo	Leguminosae	4	229.5682061
1435	282bf8d8-d601-43ca-91df-85694886be5b	2910	8	2.666666667	Viet Nam	7-Jul	7	1918	Chevalier, Aug.	109.0526076	12.2585098	khanh hoa province, vietnam	102	br	Ormosia_pinnata_R1_001.	352858	100180	0.283910242	Ormosia pinnata	Khánh Hòa		Leguminosae	5	572.5902496
5884	9416014c-5a85-4445-86c7-c1147f3ef355	8496	9	3	Chile	10-Oct	27	1991	Chiao, C. Y.	-71.542969	-35.675147	chile	29	br	Monnina_philippiana_R1_001.	310056	27149	0.087561602	Monnina philippiana			Polygalaceae	6	271.9179437
7375	e7278a3e-5f74-4c97-a89e-787be6aed369	8878	6	2	Greece	6-Jun	15	1863	Chih-Chia Wang	21.824312	39.074208	greece	157	NA	Astracantha_parnassi_R1_001.	180906	75086	0.415055333	Astracantha parnassi			Leguminosae	6	143.677306
1359	2671d10c-bab0-445b-928d-8ea532484362	6204	5	1.666666667	Pakistan	11-Nov	Not Shown	1934	Chikuni, A.	73.0169135	33.5651107	rawalpindi, punjab, pakistan	86	fg	Ficus_minahassae_R1_001.	315704	78814	0.249645237	Ficus minahassae	Punjab	Rawalpindi	Moraceae	5	1969.93904
4281	5f3bc02c-16d9-4a36-8861-5a300c989503	2436	9	3	China	9-Sep	2	1986	Ching, R. C.	109.189598	27.731514	tongren, guizhou, china	34	br	Bauhinia_glauca_R1_001.	1707102	288349	0.168911407	Bauhinia glauca	Guizhou	Tongren	Leguminosae	5	997.1640069
7086	dcdd8805-e11c-4717-8a4b-5758bc6ed338	3774	6	2	China	5-May	20	2004	Ching, R.C.	98.911559	28.486163	NA	16	fg	Indigofera_potaninii_R1_001.	3972942	1387438	0.349221811	Indigofera potaninii	Yunnan	De Qin	Leguminosae	3	1096.232361
7440	ea88d3dd-2e05-4eea-84ad-d5dcb2edd59d	3653	3	1	Japan	7-Jul	8	1993	CHING-I PENG	138.04	36.1699999	NA	27	ng	Cladrastis_sikokiana_R1_001.	5888292	3007239	0.510714992	Cladrastis sikokiana	Honshu		Leguminosae	3	1413.124085
4517	652b1cd4-ae40-400c-a689-354907751f72	5356	5	1.666666667	Dominican Republic	6-Jun	13	2003	Chinnock R. J.	-71.7454674	18.0368683	pedernales 84000, dominican republic	17	fg	Abarema_oppositifolia_R1_001.	1722250	291090	0.169017274	Abarema oppositifolia	Pedernales		Leguminosae	5	730.3145036
7099	de0e467d-532d-4241-996c-cd2354ef30f7	3812	11	3.666666667	Nepal	6-Jun	4	1969	Chongko, S.	84.124008	28.394857	NA	51	br	Indigofera_exilis_R1_001.	371398	191054	0.514418494	Indigofera exilis			Leguminosae	3	798.646266
7289	e3ee26d7-9f4b-4332-b160-ce10ece33525	3699	9	3	Thailand	5-May	25	1993	Chongko, S.	98.9853008	18.7883439	NA	27	br	Dalbergia_abbreviata_R1_001.	374482	181079	0.483545271	Dalbergia abbreviata	Chiang Mai	Dei Saget	Leguminosae	3	96.236935
7310	e4dcdff1-151d-4de2-a7b9-7e5bb755f09b	8861	6	2	Switzerland	7-Jul	14	1979	Chongko, S.	10.2014134	46.758838	inn district, switzerland	41	NA	Anthyllis_vulneraria_R1_001.	3402336	1484430	0.436297297	Anthyllis vulneraria	Graubünden	Inn	Leguminosae	6	176.8205789
7451	eaf6656f-a475-4f4d-b370-6fd25fef0fd8	3644	8	2.666666667	Papua New Guinea	10-Oct	17	2002	Chongko, S.	146.6401634	-7.2035795	NA	18	br	Crotalaria_breviflora_R1_001.	880816	399173	0.453185455	Crotalaria breviflora	Morobe	Bulolo	Leguminosae	3	797.3761589
7827	f9790412-de92-431a-bdab-cef43269e14a	6559	9	3	Australia	11-Nov	9	Not Shown	Chongko, S.	139.3886296	-18.5227615	gregory qld 4830, australia	NA	br	Acacia_cana_R1_001.	2525232	886361	0.351001809	Acacia cana	Queensland	Gregory South	Leguminosae	5	3449.105778
1195	1e6b43bb-90d8-43f5-ad3a-b570a4150da0	7719	6	2	Venezuela (Bolivarian Republic of)	3-Mar	22	1987	Chow, K. S.	-66.58973	6.42375	venezuela	33	fg	Tachigali_chrysophylla_R1_001.	76592	14251	0.186063819	Tachigali chrysophylla	Bolívar	Cedeño	Leguminosae	5	22.69352877
1372	26ec1309-9ec5-4b65-9d7b-1945a19c0434	6304	7	2.333333333	United States of America	11-Nov	23	1938	Chow, K. S.	-73.8648268	40.8447819	the bronx, ny, usa	82	fg	Begonia_aconitifolia_R1_001.	1331324	307965	0.231322353	Begonia aconitifolia	New York	Bronx	Begoniaceae	5	319.6832488
4737	6ed0baaa-60fe-4467-9ade-017ba00832b5	2303	9	3	Cameroon	1-Jan	Not Shown	1987	Chrtek, J.	9.2785583	4.5845207	meme, cameroon	33	br	Amphimas_ferrugineus_R1_001.	382932	190811	0.498289514	Amphimas ferrugineus		Meme	Leguminosae	5	1415.537288
7104	de536ae3-747f-48cf-967f-ad0b74ab149a	3807	3	1	Japan	8-Aug	22	2010	Chung, H. H.	138.252924	36.204824	NA	10	ng	Indigofera_bungeana_R1_001.	1494450	572941	0.38337917	Indigofera bungeana			Leguminosae	3	1572.776548
7719	f6de2c42-40f2-4ba3-95b9-fbd32e101f2d	3550	9	3	Indonesia	11-Nov	11	1993	Church, A.C.	114.5548495	0.9618834	NA	27	br	Callerya_nieuwenhuisii_R1_001.	278776	132702	0.476016587	Callerya nieuwenhuisii	Borneo		Leguminosae	3	479.4424891
7487	edb64cbb-41d7-420e-a6e3-bb5465bd7a0e	3367	9	3	Venezuela (Bolivarian Republic of)	6-Jun	13	1987	Cicero, Marcano	-66.58973	6.42375	NA	33	br	Machaerium_myrianthum_R1_001.	204558	65756	0.321454062	Machaerium myrianthum			Leguminosae	2	85.40580006
5836	8f2222d1-e51e-49a7-b408-b47f74049568	3326	6	2	Mexico	7-Jul	9	1990	Cid Ferreira, C. A.	-102.552784	23.634501	NA	30	fg	Senna_crotalarioides_R1_001.	1372354	331867	0.241823174	Senna crotalarioides	Puebla		Leguminosae	5	1390.14
1300	249b24e6-224f-453e-99d1-ce8e0a006b30	7795	4	1.333333333	United States of America	8-Aug	11	1969	Cid, C. A.	-75.3878525	40.2290075	montgomery county, pa, usa	51	ng	Cotoneaster_foveolatus_R1_001.	590344	405925	0.687607564	Cotoneaster foveolatus	Pennsylvania	Montgomery	Rosaceae	5	1210.923033
5912	983c7ef4-1254-419a-abfe-2ce04f47a20c	3031	3	1	United States of America	10-Oct	23	1964	Cid, C. A.	-110.5215459	33.6370567	gila county, az, usa	56	ng	Gleditsia_sinensis_R1_001.	2192378	515371	0.23507397	Gleditsia sinensis	Arizona	Gila	Leguminosae	5	2574.637034
1404	27a7c64a-be30-4fbd-884c-664c6396b255	6192	10	3.333333333	Madagascar	11-Nov	15	2001	Claessens	49.2942833	-12.3231349	antisiranana, madagascar	19	br	Ficus_polita_R1_001.	3301042	563280	0.170637029	Ficus polita	Antsiranana		Moraceae	5	1167.231349
5286	7e303717-7acf-4c97-89d9-08def6faee41	3166	8	2.666666667	Venezuela (Bolivarian Republic of)	1-Jan	24	1980	Clark, Howard L.	-66.58973	6.42375	venezuela	40	br	Macrolobium_venulosum_R1_001.	11670	4028	0.345158526	Macrolobium venulosum			Leguminosae	5	1166.977327
5913	9897099f-ab56-4a52-8899-9cc677ee53d6	3030	9	3	Gabon	Not Shown	Not Shown	Not Shown	Clark, Howard L.	11.609444	-0.803689	gabon	NA	br	Gilbertiodendron_ngounyense_R1_001.	226304	48674	0.215082367	Gilbertiodendron ngounyense			Leguminosae	5	366.4737517
5932	9baa023a-7acf-4953-b468-0a6c81a86f39	3011	7	2.333333333	Guyana	9-Sep	14	2006	Clark, Howard L.	-59.2879977	4.7855853	potaro-siparuni, guyana	14	fg	Eperua_schomburgkiana_R1_001.	427386	100827	0.235915542	Eperua schomburgkiana	Potaro-Siparuni		Leguminosae	5	110.6423445
5937	9bd4932f-5278-43c4-9024-78ed2585070a	3006	9	3	Guyana	5-May	4	2004	Clark, Howard L.	-58.7373634	2.9239595	upper takutu-upper essequibo, guyana	16	br	Eperua_glabra_R1_001.	149510	33775	0.225904622	Eperua glabra	Upper Takutu-Upper Essequibo		Leguminosae	5	128.6220285
5948	9ca06470-51f7-4f68-a0ec-299192fe06f4	2998	9	3	Unknown Country	Not Shown	Not Shown	Not Shown	Clark, Howard L.	NA	NA	NA	NA	br	Englerodendron_usambarense_R1_001.	722512	83539	0.115622993	Englerodendron usambarense			Leguminosae	5	193.6088381
5464	82cd96b2-22a0-4b88-94c8-8abfd774cc71	1962	9	3	Costa Rica	11-Nov	13	1983	Clarke, D.	-84.0616709	9.8969706	san jos<e9> province, desamparados, costa rica	37	br	Cecropia_angustifolia_R1_001.	500598	81306	0.162417748	Cecropia angustifolia	San José	Desamparados	Urticaceae	1	262.3865449
5958	9db99ed9-7827-4e26-b107-0bd16123b499	2977	9	3	Suriname	4-Apr	25	1998	Clarke, H. D.	-56.027783	3.919305	suriname	22	br	Dimorphandra_pullei_R1_001.	49148	12257	0.249389599	Dimorphandra pullei			Leguminosae	5	41.32308086
5960	9e6efbf0-40f3-4c6a-b74e-2365662f2d60	2979	8	2.666666667	Brazil	5-May	14	1980	Clarke, H. D.	-68.14892	1.4077399	NA	40	br	Dimorphandra_wilsonii_R1_001.	1450006	493180	0.340122731	Dimorphandra wilsonii	Brasilia	Federal District	Leguminosae	5	1307.959216
1391	275dd38b-810d-4d7a-b371-cc90ec0c6952	6194	6	2	Gabon	11-Nov	24	1976	Clarke, O. F.	12.857236	0.5633173	makokou, gabon	44	fg	Ficus_variifolia_R1_001.	931902	163040	0.174954019	Ficus variifolia	Ogooué-Ivindo	Makokou	Moraceae	5	2143.56
709	1674f9f5-3b35-4a2f-8f3a-8d529154749e	4159	11	3.666666667	Australia	7-Jul	Not Shown	1977	Clarkson	150.51896	-23.4308044	united states	43	bb	Bossiaea_brownii_R1_001.	701362	342288	0.488033284	Bossiaea brownii	Queensland	Port Curtis	Leguminosae	4	504.0291654
719	16b3b142-3dde-4b42-be5d-39401365df39	4154	10	3.333333333	Australia	2-Feb	7	1980	Clarkson	143.045893	-14.2814913	united states	40	br	Bossiaea_armitii_R1_001.	150274	47055	0.313128019	Bossiaea armitii	Queensland	Cook	Leguminosae	4	571.9403815
6227	b34c1ad5-0d17-4b03-a644-660eea2affa2	4393	9	3	Burundi	6-Jun	15	1966	Clarkson	29.6499162	-3.2898398	united states	54	br	Macrotyloma_axillare_R1_001.	13854	1517	0.109499062	Macrotyloma axillare	Muramvya		Leguminosae	4	20.31067908
3190	42ef4ab3-1049-457e-a7ee-3706adb71aaa	2593	10	3.333333333	China	11-Nov	1	1933	Clemens, J.	109.949686	19.5663947	hainan, china	87	br	Caesalpinia_digyna_R1_001.	294756	92929	0.315274329	Caesalpinia digyna	Hainan		Leguminosae	5	994.7508034
4076	5971a5b4-6067-49a3-8c6d-67517038a68b	8320	9	3	Germany	7-Jul	10	1946	Clemens, J.	12.0380948	49.5554229	upper palatinate, germany	74	br	Rubus_koehleri_R1_001.	540374	174077	0.322141702	Rubus koehleri	Bavaria	Oberpfalz	Rosaceae	5	166.96
4106	5a2b0ae0-2624-4721-9450-bc16b86d219b	8293	9	3	Netherlands	7-Jul	4	1954	Clemens, J.	5.8987296	51.9851034	arnhem, netherlands	66	br	Rubus_fissus_R1_001.	1236334	385094	0.311480555	Rubus fissus	Gelderland	Arnhem	Rosaceae	5	1078.2
4235	5dd392c1-8ada-48d1-88af-335478f0bb8e	8203	7	2.333333333	China	9-Sep	24	1980	Clemens, J.	110.680447	31.743483	shennongjia, hubei, china	40	fg	Rosa_setipoda_R1_001.	789708	150936	0.191128873	Rosa setipoda	Hubei	Shennongjia Forest District	Rosaceae	5	1213.46
4275	5ecf19d3-686c-4231-a3ee-35bd29dac424	8357	9	3	China	10-Oct	5	1986	Clemens, J.	109.202886	28.154071	songtao miao autonomous county, tongren, guizhou, china	34	br	Rubus_sumatranus_R1_001.	1178718	345114	0.292787588	Rubus sumatranus	Guizhou	Songtao Xian	Rosaceae	5	523.2
7711	f6b9c80c-53fe-4110-878e-4934e7809c3b	3546	9	3		5-May	Not Shown	1927	Clemens, J.	108.1457994	15.999988	NA	93	br	Callerya_cochinchinensis_R1_001.	1056328	648323	0.6137516	Callerya cochinchinensis	Da Nang	Hoa Vang	Leguminosae	3	967.9515434
737	171323d3-2653-4fac-ab73-f10c4f4181ed	4228	7	2.333333333	Australia	10-Oct	Not Shown	1962	Clifton	133.775136	-25.274398	united states	58	fg	Chorizema_diversifolium_R1_001.	1360982	871227	0.640145865	Chorizema diversifolium			Leguminosae	4	1231.244747
738	171323d3-2653-4fac-ab73-f10c4f4181ed	4228	7	2.333333333	Australia	10-Oct	Not Shown	1962	Clifton	133.775136	-25.274398	united states	58	fg	Chorizema_diversifolium_R1_001.	1360982	871227	0.640145865	Chorizema diversifolium			Leguminosae	4	732.346675
4564	66f892f1-6dae-4525-8a96-cc0789a681ac	4811	5	1.666666667	Australia	9 - September|5 - May	29	1981	Clyde F. Reed	150.6	-34.883333	NA	39	fg	Mirbelia_baueri_R1_001.	251542	128026	0.508964706	Mirbelia baueri	New South Wales|South Wales	Shoalhaven	Leguminosae	4	11.64577113
1806	2ee5834b-c417-4910-9bb6-496555d792ab	2770	8	2.666666667	Brazil	3-Mar	5	1980	Coata, L. V.	-51.92528	-14.235004	NA	40	br	Chamaecrista_longicuspis_R1_001.	166610	27259	0.163609627	Chamaecrista longicuspis			Leguminosae	5	586.3457909
6043	a73e437a-883f-4d0e-9b59-11af42ebe039	6422	4	1.333333333	Armenia	6-Jun	22	2003	Cochrane, T. S.	45.4032387	40.9152268	tavush, armenia	17	ng	Fagus_orientalis_R1_001.	6661026	1310838	0.196792206	Fagus orientalis	Tavush		Fagaceae	5	87.0304703
7240	e2a52e9d-1f67-4755-91bf-eeee24a4255c	3770	6	2	Japan	5-May	29	1955	Coetzer, L. A.	136.5289653	36.3260317	NA	65	fg	Indigofera_decora_R1_001.	926382	449166	0.484860457	Indigofera decora	Isikawa		Leguminosae	3	53.12901794
5916	991a8ff3-7ff4-4a9f-9cd6-af51b037ecaf	3027	9	3	Liberia	Not Shown	Not Shown	1928	Colella, M.	-10.8073698	6.3156068	monrovia, liberia	92	br	Gilbertiodendron_limba_R1_001.	370094	129013	0.348595222	Gilbertiodendron limba	Monrovia		Leguminosae	5	283.6155694
7076	db1f3d62-508f-444f-8803-11b4ea782eb5	3784	9	3	Nepal	5-May	13	1992	Comanor, P. L.	84.124008	28.394857	NA	28	br	Indigofera_cylindracea_R1_001.	2794826	1385746	0.4958255	Indigofera cylindracea			Leguminosae	3	2291.149128
7182	e15d54ec-64e0-47c9-8fb3-5e65a1cf62d9	4887	9	3	Australia	2-Feb	10	1974	Constable, E.F.	147.4229874	-41.7743261	NA	46	br	Pultenaea_fasciculata_R1_001.	208560	103048	0.494092827	Pultenaea fasciculata	Tasmania	Northern Midlands	Leguminosae	4	601.4010685
6412	bce2c6d8-fb01-4a3e-889c-605c48a4c5b6	8677	8	2.666666667	Tanzania, United Republic of	4-Apr	25	2002	Constantin	31.0736389	-6.3477635	mpanda, tanzania	18	br	Ficus_natalensis_R1_001.	1481998	424095	0.286164354	Ficus natalensis	Katavi	Mpanda	Moraceae	6	496.5556823
2202	35d728e2-3c72-4a6e-82ab-d62822e78c38	6078	9	3	Gabon	2-Feb	4	1986	Continho, I.A.C.	11.5248055	0.7380952	okano, gabon	34	br	Urera_talbotii_R1_001.	34270	9281	0.270819959	Urera talbotii	Woleu-Ntem	Okano	Urticaceae	5	644.83
1234	1fe5696a-7fea-4b65-b385-e3e1e9646dec	2866	4	1.333333333	El Salvador	2-Feb	20	1989	Contreras, Elias	-89.3084607	13.490697	la libertad, el salvador	31	ng	Crudia_choussyana_R1_001.	2148924	412413	0.191916047	Crudia choussyana	La Libertad		Leguminosae	5	2405.8398
1552	2a96df43-d71c-42b2-8da4-8b62c44e40c1	5188	7	2.333333333	Australia	8-Aug	23	1973	Cooper, G. P.	121.6283098	-27.6728168	NA	47	fg	Racosperma_coolgardiense_R1_001.	250158	58654	0.234467816	Racosperma coolgardiense	Western Australia		Leguminosae	4	11.42914843
5064	786ba772-759a-4906-820a-4342794e5d38	3130	9	3	Venezuela (Bolivarian Republic of)	3-Mar	20	1985	Cooper, G. P.	-63.6750562	7.852839	heres, 8001, bol<ed>var, venezuela	35	br	Macrolobium_acrothamnos_R1_001.	653812	122169	0.186856466	Macrolobium acrothamnos	Bolivar	Heres	Leguminosae	5	32.44155021
5250	7d39a77f-5d5e-4873-93ab-1e053806a268	1281	9	3	Costa Rica	6-Jun	7	1987	Cooper, G. P.	-84.9713512	10.4563619	guanacaste province, tilaran, costa rica	33	br	Zygia_englesingii_R1_001.	137750	39635	0.287731397	Zygia englesingii	Guanacaste	Tilarán	Leguminosae	1	566.0915686
5480	832ca4d8-f628-4b71-b0c9-ab6b35250aa0	2018	6	2	Mexico	9-Sep	15	1984	Cooper, G. P.	-102.5832426	22.7708555	zacatecas, mexico	36	fg	Quercus_praeco_R1_001.	2047948	338760	0.165414356	Quercus praeco	Zacatecas		Fagaceae	1	1835.053666
5894	95b25043-e82d-4244-b345-13b661d1537a	3049	3	1	United States of America	4-Apr	7	1999	Cooper, G. P.	-88.0900762	41.8243831	dupage county, il, usa	21	ng	Gymnocladus_dioica_R1_001.	2052286	596520	0.290661243	Gymnocladus dioica	Illinois	Du Page	Leguminosae	5	424.2037009
6057	a790d559-dbe1-4458-90ea-46db19465526	8538	4	1.333333333	Congo (Democratic Republic of the)	10-Oct	6	2000	Cooperrider, Tom S.	29.0285355	1.3595321	mambasa, democratic republic of the congo	20	ng	Coccinia_subsessiliflora_R1_001.	1461936	724000	0.495233717	Coccinia subsessiliflora	Ituri	Mambasa	Cucurbitaceae	6	151.9089686
1339	25c64687-c8d5-410a-84d1-71eac689d741	7821	4	1.333333333	United States of America	10-Oct	20	1994	Corbisier Baland	-77.8824596	34.2154913	new hanover county, nc, usa	26	ng	Crataegus_flava_R1_001.	967218	582232	0.601965638	Crataegus flava	North Carolina	New Hanover	Rosaceae	5	1777.644824
3989	57540184-0ad6-481c-84a1-27437d175450	4450	6	2	Ghana	6-Jun	26	1982	Corby, H.D.L.	-0.2807868	5.8353142	NA	38	fg	Erythrina_addisoniae_R1_001.	3372406	1430164	0.42407824	Erythrina addisoniae	Akuapim South Municipal	Eastern Region	Leguminosae	4	2113.842176
4002	57a0aa18-d04d-4094-be6e-a94bff480441	4459	9	3	Malawi	12-Dec	31	1976	Cornejo, X.	33.9248222	-9.952536	NA	44	br	Erythrina_latissima_R1_001.	328184	115658	0.352418156	Erythrina latissima	Northern	Karonga	Leguminosae	4	556.4518585
3670	4e77a977-da04-40ca-82a0-09c17b7f7827	2190	6	2	United States of America	2-Feb	24	2014	Coronado G., I.	-117.8531007	33.7879139	orange, ca, usa	6	NA	Ficus_rubiginosa_R1_001.	2057510	316238	0.153699374	Ficus rubiginosa	California	Orange	Moraceae	1	1046.952205
5886	944e8920-7a17-4a2c-881f-fb4ad217628b	8494	4	1.333333333	Mexico	1-Jan	12	1978	Coro-Rojas	-92.5057962	16.8189794	tenejapa municipality, chis., mexico	42	ng	Monnina_xalapensis_R1_001.	213218	20721	0.097182227	Monnina xalapensis	Chiapas	Tenejapa	Polygalaceae	6	281.2327197
3571	4bb76210-8689-43c3-b9e7-9234465ab9ab	1452	7	2.333333333	Mexico	7-Jul	13	1990	Correll, D. S.	-92.6859623	16.1148283	30360 la concordia, chis., mexico	30	fg	Monnina_sylvatica_R1_001.	599926	45863	0.076447762	Monnina sylvatica	Chiapas	La Concordia	Polygalaceae	1	2612.740248
4738	6edaa4fd-e3fb-4f26-aac6-b4f996b028c7	4711	6	2	South Africa	8-Aug	16	2000	Correll, D. S.	23.1918021	-27.2210388	NA	20	NA	Melolobium_villosum_R1_001.	484610	193932	0.400181589	Melolobium villosum	Northern Cape	John Taolo Gaetsewe	Leguminosae	4	121.5817908
4754	6fa18219-4958-4d75-8bf3-032fa909315c	2293	5	1.666666667	South Africa	7-Jul	28	1998	Correll, D. S.	22.937506	-30.559482	NA	22	fg	Adenolobus_garipensis_R1_001.	3910878	1204208	0.307912443	Adenolobus garipensis	Northern Cape	Gordonia	Leguminosae	5	858.9763536
5801	8b31f905-ae7e-4652-927c-780ddb7682f6	1859	8	2.666666667	Japan	9-Sep	16	2005	Correll, D. S.	140.9757447	39.6962888	shizukuishi, iwate district, iwate, japan	15	br	Alnus_hirsuta_R1_001.	985634	266089	0.269967351	Alnus hirsuta	Iwate	Shizukuishi	Betulaceae	1	417.9216427
5810	8c45b1d1-1525-463e-9339-a9aaecd3dd36	3323	4	1.333333333	Mexico	9-Sep	26	2009	Correll, D. S.	-100.9855409	22.1564699	NA	11	ng	Senna_centranthera_R1_001.	1094624	343532	0.313835618	Senna centranthera	Michoacán	Chavinda	Leguminosae	5	1545.47
1271	22af2439-220b-4f83-8940-44cb41fd7b12	2881	10	3.333333333	Liberia	3-Mar	4	1948	Costa, J	-9.8124935	6.2308452	grand bassa, liberia	72	br	Crudia_senegalensis_R1_001.	319658	41523	0.129898204	Crudia senegalensis		Grand Bassa	Leguminosae	5	477.0596394
1057	1b313fdf-48c8-4460-9d6c-49b8263e1814	709	7	2.333333333	Argentina	2-Feb	10	1950	Cota, M. M. T.	-64.6214281	-31.4202675	punilla department, cordoba, argentina	70	fg	Dalea_elegans_R1_001.	268010	104568	0.390164546	Dalea elegans	Córdoba	Punilla	Leguminosae	1	2325.187998
1094	1bcbbd96-727b-47d7-8f5c-e289d605ebd1	765	9	3	Mexico	11-Nov	6	1986	Cota, M. M. T.	-111.6660725	26.0444446	baja california sur, mexico	34	br	Desmanthus_fruticosus_R1_001.	1411004	326188	0.231174398	Desmanthus fruticosus	Baja California Sur		Leguminosae	1	2039.667921
1147	1cfc54c3-6455-4b3c-aebd-1021d27dc168	354	8	2.666666667	Mexico	5-May	20	1991	Cota, M. M. T.	-96.1420947	18.0809028	san juan bautista tuxtepec, oaxaca, mexico	29	fg	Acacia_chiapensis_R1_001.	3773982	780638	0.206847303	Acacia chiapensis	Oaxaca	San Juan Bautista Tuxtepec	Leguminosae	1	2341.57238
1169	1d59a232-bcf0-47c8-a09c-127f4d8691ec	2817	5	1.666666667	Mexico	2-Feb	1	2017	Cota, M. M. T.	-43.8203315	-17.1113356	NA	3	fg	Chamaecrista_urophyllidia_R1_001.	324860	81129	0.249735271	Chamaecrista urophyllidia	Campeche	Champotón	Leguminosae	5	652.9572708
1879	30d7137f-4d94-461d-a8b2-9991d1252075	5895	8	2.666666667	Mexico	4-Apr	17	1972	Cota, M. M. T.	-93.3739498	16.7581009	ocozocoautla de espinosa, chis., mexico	48	br	Discocnide_mexicana_R1_001.	1633704	344557	0.210905403	Discocnide mexicana	Chiapas	Ocozocoautla de Espinosa	Urticaceae	5	3556.05
1959	31f29bff-4539-4040-8dd7-14ba6b292eb7	5926	6	2	Bhutan	5-May	22	1979	Cota, M. M. T.	90.433601	27.514162	bhutan	41	NA	Elatostema_obtusum_R1_001.	1070764	162845	0.152082999	Elatostema obtusum			Urticaceae	5	1260.71
2099	344ba56c-4457-446e-b834-26f70556bc65	6020	6	2	Guatemala	4-Apr	3	2001	Cota, M. M. T.	-90.3230807	15.4241468	san juan chamelco, guatemala	19	fg	Pilea_diversifolia_R1_001.	730248	107709	0.147496467	Pilea diversifolia	Alta Verapaz	San Juan Chamelco	Urticaceae	5	317.84
2359	37f9607e-1d56-49fe-ad7d-bc2a01219f7d	6146	9	3	Brazil	6-Jun	2	1984	Cota, M. M. T.	-57.6515503	-19.0081688	corumb<e1>, state of mato grosso do sul, brazil	36	br	Ficus_carautana_R1_001.	193126	34842	0.180410716	Ficus carautana	Mato Grosso	Corumbá	Moraceae	5	45.11
2373	382eb65d-7dc8-40d0-8319-a9b9ae148216	6140	4	1.333333333	Bermuda	8-Aug	20	1970	Cota, M. M. T.	-64.7505	32.3078	bermuda	50	ng	Ficus_montana_R1_001.	2323104	470007	0.202318536	Ficus montana			Moraceae	5	1430.02
2464	395279e0-6200-4085-bc66-100be88323a3	5624	9	3	Gabon	2-Feb	13	1987	Cota, M. M. T.	11.5248055	0.7380952	okano, gabon	33	br	Carpolobia_gossweileri_R1_001.	326866	150036	0.459013785	Carpolobia gossweileri	Woleu-Ntem	Okano	Polygalaceae	5	55.3
2876	3ed3ff7c-0160-4d52-9524-a6412b1fd5b9	2678	8	2.666666667	Brazil	5-May	26	1975	Cota, M. M. T.	-51.92528	-14.235004	NA	45	br	Chamaecrista_altoana_R1_001.	827346	248049	0.299812896	Chamaecrista altoana	Goias		Leguminosae	5	174.2211066
1911	31581989-7381-420f-a10d-4af30927954e	5975	7	2.333333333	China	2-Feb	21	1990	Cota, M.M.T.	101.3431058	24.4752847	yunnan, china	30	fg	Maoutia_puya_R1_001.	1610536	362999	0.225390181	Maoutia puya	Yunnan		Urticaceae	5	1769.77016
290	0e2331fa-db54-4792-8559-ca0130193821	3827	3	1	Madagascar	6-Jun	3	2013	Cours	44.7006138	-17.3776488	united states	7	ng	Abrus_madagascariensis_R1_001.	7355526	3298450	0.44843156	Abrus madagascariensis	Majunga / Mahajanga	Melaky	Leguminosae	4	521.25067
1725	2d6abaf6-1abd-4d2b-a343-71533cfcc00d	5201	6	2	Australia	9-Sep	1	1982	Coutinho, Ã. A. C.	121.6283098	-27.6728168	NA	38	fg	Racosperma_enervium_R1_001.	249228	63313	0.254036465	Racosperma enervium	Western Australia		Leguminosae	4	1276.333549
684	1626483b-d394-465d-b77e-dec3d41184d7	4117	10	3.333333333	Australia	1-Jan	3	1994	Coveny	153.0147578	-29.2758152	united states	26	br	Austrosteenisia_blackii_R1_001.	7694172	4303396	0.559305927	Austrosteenisia blackii	New South Wales	North Coast	Leguminosae	4	330.7310064
702	1654b65e-c015-494a-a80c-a8fa9bf0bf66	4162	9	3	Australia	8-Aug	22	1991	Coveny	146.921099	-31.2532183	united states	29	NA	Bossiaea_lenticularis_R1_001.	2225868	915163	0.411148819	Bossiaea lenticularis	New South Wales		Leguminosae	4	1273.031271
862	18a3c19c-7f5f-405a-bc75-ea12bfbd345d	4176	10	3.333333333	Australia	8-Aug	15	1990	Coveny	117.4821521	-30.8220749	united states	30	NA	Brachysema_aphyllum_R1_001.	1268814	353564	0.278657077	Brachysema aphyllum	Western Australia	Koorda	Leguminosae	4	496.9889277
864	18add944-5c78-432b-90a5-889d30c2ce2f	4173	9	3	Australia	8-Aug	22	1991	Coveny	146.921099	-31.2532183	united states	29	br	Bossiaea_scolopendria_R1_001.	879164	435130	0.494936098	Bossiaea scolopendria	New South Wales		Leguminosae	4	305.819396
6259	b558c9a0-077f-4704-a61f-7c4801485114	8650	6	2	Tanzania, United Republic of	8-Aug	2	2004	Coveny	37.8936663	-7.2051522	morogoro rural, tanzania	16	fg	Pilea_holstii_R1_001.	487146	48427	0.099409623	Pilea holstii	Morogoro	Morogoro Rural	Urticaceae	6	513.6688755
1380	2725c582-07dc-44af-8a7e-4885e958542d	6208	9	3	Yemen	7-Jul	19	1983	Coveny, R.	44.1625338	13.9720929	ibb, yemen	37	br	Ficus_vasta_R1_001.	867364	182671	0.210604775	Ficus vasta	Ibb		Moraceae	5	576.8143922
4542	660e26f4-cf20-436f-aa17-0f3b2e7d2bfa	2385	9	3	Brazil	5-May	27	1968	Coveny, R.	-51.92528	-14.235004	NA	52	br	Schnella_lilacina_R1_001.	17110	5122	0.299357101	Schnella lilacina	Bahia		Leguminosae	5	421.6042285
7199	e1c0331e-19d1-4a85-9008-c9c22a5f2cc1	4904	7	2.333333333	Australia	11-Nov	14	1983	Coveny, R.	136.2091547	-30.0002315	NA	37	fg	Pultenaea_pedunculata_R1_001.	2747454	1668000	0.607107526	Pultenaea pedunculata	South Australia	South Australia	Leguminosae	4	645.267165
7207	e201d5a9-809a-4742-94ef-4f0a9b45948d	3723	5	1.666666667	Hong Kong	9-Sep	14	2000	Coveny, R.	114.1693611	22.3193039	NA	20	fg	Dendrolobium_triangulare_R1_001.	5302942	2633725	0.496653556	Dendrolobium triangulare			Leguminosae	3	584.504498
7209	e20cc695-5037-430e-87c4-1214a7edbb90	4894	5	1.666666667	Australia	11-Nov	22	1997	Coveny, R.	147.3598323	-35.1081689	NA	23	fg	Pultenaea_humilis_R1_001.	1318514	764805	0.580050724	Pultenaea humilis	New South Wales	Wagga Wagga	Leguminosae	4	971.1268112
7230	e277e4cb-2bf1-4cc3-9f23-7705a0155280	4875	7	2.333333333	Australia	9-Sep	23	1982	Coveny, R.	121.6283098	-27.6728168	NA	38	br	Pultenaea_aspalathoides_R1_001.	623436	311499	0.499648721	Pultenaea aspalathoides	Western Australia		Leguminosae	4	207.4726908
7232	e2832f07-cd60-47e8-ab06-7408c39c43e9	3771	7	2.333333333	China	9-Sep	Not Shown	1930	Coveny, R.	104.195397	35.86166	NA	90	fg	Indigofera_kirilowii_R1_001.	3051464	1635059	0.535827721	Indigofera kirilowii			Leguminosae	3	1770.405214
7234	e28743a4-a24e-41af-8f0d-d501728f2847	4873	9	3	Australia	11-Nov	9	1982	Coveny, R.	121.8914238	-33.8613103	NA	38	br	Pultenaea_arida_R1_001.	29826	4739	0.158888218	Pultenaea arida	Western Australia	Esperance	Leguminosae	4	76.41595806
7180	e15bb295-a780-4301-8d7e-cef85b5163a6	4889	5	1.666666667	Australia	11-Nov	21	1987	Coveny, R. G.	151.0937206	-33.5730613	NA	33	fg	Pultenaea_flexilis_R1_001.	1107898	645399	0.5825437	Pultenaea flexilis	New South Wales	Hornsby Shire	Leguminosae	4	272.7844345
7190	e17d520c-6d8d-4ac3-9e3f-bfbc4c07d32c	4880	6	2	Australia	9 - September|2 - February	9|2	1982	Coveny, R. G.	119.2320784	-30.7938249	NA	38	fg	Urodon_dasyphyllus_R1_001.	497894	290436	0.583328982	Urodon dasyphyllus	Western Australia	Hakea-Actinostrobus heath|Yilgarn	Leguminosae	4	259.4621385
7206	e1f8ed51-1340-406b-9b02-3c0b9118707f	4896	8	2.666666667	Australia	8-Aug	30	1982	Coveny, R. G.	151.2420352	-33.9131545	NA	38	br	Pultenaea_linophylla_R1_001.	1356722	705144	0.519740964	Pultenaea linophylla	New South Wales	Randwick	Leguminosae	4	165.4478873
4594	67fd9fff-7d47-4d6b-bd0c-0780c1378c1a	4789	4	1.333333333	United States of America	7-Jul	16	1965	Coveny, R., Tillsley, A., Wallace, B.	-84.027427	38.3120197	NA	55	ng	Lackeya_multiflora_R1_001.	373078	185170	0.496330526	Lackeya multiflora	Kentucky	Carlisle	Leguminosae	4	907.8754772
7181	e15bf5e6-5fe6-40f6-bc89-a27c0c0990f5	4888	6	2	Australia	10-Oct	31	1960	Coveny, R.G.	150.8609358	-33.2262828	NA	60	NA	Pultenaea_ferruginea_R1_001.	539944	216600	0.401152712	Pultenaea ferruginea	New South Wales	Hawkesbury	Leguminosae	4	445.324414
7184	e165dc2d-d87f-4da2-9dc7-99a5d04fac89	3739	7	2.333333333	Japan	9-Sep	23	1960	Coveny, R.G.	138.252924	36.204824	NA	60	fg	Dumasia_truncata_R1_001.	1021054	416063	0.407483835	Dumasia truncata			Leguminosae	3	150.0676756
7194	e1a463f1-b775-4e65-992e-f99400c26461	4908	9	3	Australia	10-Oct	13	1982	Coveny, R.G.	136.2091547	-30.0002315	NA	38	br	Pultenaea_prostrata_R1_001.	529784	317014	0.598383492	Pultenaea prostrata	South Australia		Leguminosae	4	238.233114
7201	e1d2a288-2869-4c0a-84cb-5fb802fa9a8a	4901	5	1.666666667	Australia	8-Aug	22	1978	Coveny, R.G.	121.6283098	-27.6728168	NA	42	fg	Pultenaea_ochreata_R1_001.	417664	225226	0.539251647	Pultenaea ochreata	Western Australia		Leguminosae	4	367.8817992
3705	4fc70999-7f0c-4f44-86ae-5ec6bc00ada8	2546	9	3	Mexico	9-Sep	15	2008	Cowan, Clark P.	-97.2895663	19.9401027	hueytamalco, puebla, mexico	12	br	Caesalpinia_globulorum_R1_001.	725018	160763	0.221736564	Caesalpinia globulorum	Puebla	Hueytamalco	Leguminosae	5	296.7212427
5264	7d8c6176-523e-443b-8abf-4e9dd57ceb30	1270	9	3	Brazil	3-Mar	16	1996	Cowan, R. S.	-39.0463797	-14.7935051	ilh<e9>us, state of bahia, brazil	24	br	Zollernia_modesta_R1_001.	3123800	1195794	0.382801076	Zollernia modesta	Bahia	Ilhéus	Leguminosae	1	1257.408953
823	18270d70-5e86-4d6f-a80a-0298ea2d1389	524	6	2	Mexico	11-Nov	4	1990	Cowie	-103.7549847	19.3190634	comala, colima, mexico	30	fg	Canavalia_villosa_R1_001.	1882830	947931	0.503460748	Canavalia villosa	Colima	Comala	Leguminosae	1	1778.406889
6237	b4128271-eb62-4fc1-b08e-7e5213479e0b	4389	10	3.333333333	Papua New Guinea	2-Feb	6	2008	Cowie	144.4342138	-6.0620376	united states	12	br	Desmodium_sequax_R1_001.	218044	101480	0.465410651	Desmodium sequax	Highlands		Leguminosae	4	179.7449854
359	1033e236-3f4e-4f57-8872-aedbd8a79342	3916	7	2.333333333	Morocco	5-May	6	1996	Cranfield	-6.0573302	33.8153704	united states	24	fg	Tripodion_tetraphyllum_R1_001.	3816498	1973403	0.517071671	Tripodion tetraphyllum	Rabat-Salé-Kénitra	Khémisset	Leguminosae	4	1239.373432
749	174cec86-37c0-49cf-9016-2f1a6fd72584	4232	5	1.666666667	Australia	10-Oct	5	1977	Cranfield	121.6283098	-27.6728168	united states	43	fg	Chorizema_ilicifolium_R1_001.	236358	130272	0.551163912	Chorizema ilicifolium	Western Australia		Leguminosae	4	448.0321978
838	18445668-73dd-4e0b-82d8-3009003c25ac	4185	6	2	Madagascar	4-Apr	5	2007	Cranfield	46.9853688	-25.0225309	united states	13	fg	Cadia_commersoniana_R1_001.	1182056	567379	0.479993334	Cadia commersoniana	Anosy	Tôlanaro	Leguminosae	4	37.20724959
857	188bd894-dfb3-43c6-b36c-515217aca50a	4180	8	2.666666667	Australia	10-Oct	23	1982	Cranfield	118.9184313	-33.9420941	united states	38	br	Brachysema_celsianum_R1_001.	2165284	1262257	0.582952167	Brachysema celsianum	Western Australia	Jerramungup	Leguminosae	4	1185.012848
873	18cbfdd8-379e-465e-adfb-08f8713aa702	4167	5	1.666666667	Australia	11-Nov	25	2007	Cranfield	150.3037323	-33.409983	united states	13	fg	Bossiaea_rhombifolia_R1_001.	2448482	905165	0.369684155	Bossiaea rhombifolia	New South Wales	Blue Mountains	Leguminosae	4	552.5526499
1383	27389888-d87b-4285-8cb6-57560755ab57	2898	9	3	Madagascar	11-Nov	26	1954	Cranfield, R. J.	50.1678121	-14.2713338	sambava, madagascar	66	br	Cynometra_aurita_R1_001.	997698	381050	0.381929201	Cynometra aurita		Sambava	Leguminosae	5	1812.953802
4581	677d24a9-2cc7-4218-bd7b-528a35b09368	4799	9	3	Unknown Country	6-Jun	4	1959|1954	Cranfield, R. J.	NA	NA	NA	61	br	Lespedeza_dunnii_R1_001.	89814	34806	0.387534237	Lespedeza dunnii			Leguminosae	4	563.3837849
7187	e17224cf-3945-484b-8626-d3f6276c26bc	4883	7	2.333333333	Australia	9-Sep	26	1983	Cranfield, R. J.	118.4699705	-33.1008884	NA	37	fg	Pultenaea_empetrifolia_R1_001.	342278	193904	0.566510264	Pultenaea empetrifolia	Western Australia	Lake Grace|Avon district	Leguminosae	4	308.9604252
7202	e1d9f5c4-a7a6-4d8c-9629-099359be1d20	4900	8	2.666666667	Australia	10-Oct	14	1998	Cranfield, R.J.	121.8914238	-33.8613103	NA	22	br	Pultenaea_obcordata_R1_001.	2997580	1794398	0.59861555	Pultenaea obcordata	Western Australia	Esperance	Leguminosae	4	427.9945981
4567	66fb4b47-91a3-453f-84b1-85edcb064f9f	2375	4	1.333333333	Brazil	3-Mar	20	2006	Craven, L.A.	-65.8560646	-3.4168427	NA	14	ng	Bauhinia_dubia_R1_001.	6195222	2372801	0.383005	Bauhinia dubia			Leguminosae	5	1359.525565
5632	867b10c2-3df7-400b-8b36-c32f4d17d0af	2054	9	3	Mexico	9-Sep	6	1986	Cremers	-101.2573586	21.0190145	guanajuato, mexico	34	br	Quercus_crassipes_R1_001.	806192	149598	0.185561256	Quercus crassipes	Guanajuato		Fagaceae	1	1139.543014
374	10a65cba-78ba-45ed-9cce-8fb6e41acd43	3901	8	2.666666667	South Africa	12-Dec	6	1990	Crisp	29.4179324	-23.4012946	united states	30	br	Alistilus_bechuanicus_R1_001.	401114	208718	0.520345837	Alistilus bechuanicus	Limpopo		Leguminosae	4	2114.477229
861	18a32b7c-a3c1-44f7-a3df-573865b9a95c	541	9	3	Mexico	4-Apr	21	1972	Crisp	-93.7285585	16.6859535	30400 cintalapa, chis., mexico	48	br	Cojoba_escuintlensis_R1_001.	671144	169734	0.252902507	Cojoba escuintlensis	Chiapas	Cintalapa	Leguminosae	1	1137.383832
6260	b5b2cfff-f295-42e9-a6c3-372f5127fde6	4380	7	2.333333333	Australia	8-Aug	17	1968	Crisp	151.9506696	-27.5598212	united states	52	fg	Daviesia_wyattiana_R1_001.	521550	280720	0.538241779	Daviesia wyattiana	Queensland	Toowoomba	Leguminosae	4	164.9063305
6323	b787147e-2039-4fc6-b1f1-f76b88905c63	8661	9	3	Mali	3-Mar	3	2004	Croat	-11.4452717	14.4367876	kayes, mali	16	br	Antiaris_toxicaria_R1_001.	1601662	574441	0.358653074	Antiaris toxicaria	Kayes		Moraceae	6	862.9136856
2767	3d868c79-dc92-4679-aa45-bec8cebbbda2	8081	7	2.333333333	China	7-Jul	8	1998	Croat, Thomas B.	102.8054753	30.2638032	sichuan, china	22	fg	Prunus_serrula_R1_001.	3361026	1533253	0.456185998	Prunus serrula	Sichuan Province		Rosaceae	5	1467.61
3974	56f0f08e-27f9-4f9a-8743-9e4c80be2aac	4473	9	3	Madagascar	Not Shown	Not Shown	2004	Croat, Thomas B.	49.5279996	-16.507537	NA	16	br	Erythrina_hazomboay_R1_001.	637932	267150	0.418775042	Erythrina hazomboay	Toamasina	Analanjirofo	Leguminosae	4	269.7517167
4405	62644780-4a67-40ec-9c58-e03b7bda04ec	8441	9	3	United States of America	7-Jul	8	1937	Croat, Thomas B.	-73.8648268	40.8447819	the bronx, ny, usa	83	br	Spiraea_brachybotrys_R1_001.	2227394	944316	0.423955528	Spiraea brachybotrys	New York	Bronx	Rosaceae	5	596.6353691
4612	68e83f7c-2e2b-4b98-8b51-76042bae2648	2359	6	2	Brazil	10-Oct	14	2000	Croat, Thomas B.	-72.6762232	-7.6279952	NA	20	NA	Bauhinia_angulosa_R1_001.	3737736	999857	0.267503376	Bauhinia angulosa			Leguminosae	5	505.5455243
4604	6875de34-d09b-4d2f-b14b-9e3b900cd7b2	4782	7	2.333333333	Australia	12 - December|Not Shown	5|Not Shown	Not Shown|1982	Croizat, L.	121.6283098	-27.6728168	NA	NA	fg	Jacksonia_floribunda_R1_001.	211178	106450	0.504077129	Jacksonia floribunda	Western Australia		Leguminosae	4	72.30012678
7928	fc6c2e41-4d5f-4e19-a071-972af95bdb07	3512	8	2.666666667	Nepal	8-Aug	8	2001	Cross, L.	83.8473015	28.9985065	NA	19	br	Astragalus_strictus_R1_001.	825694	461218	0.558582235	Astragalus strictus	Dhawalagiri	Mustang	Leguminosae	3	2353.892419
7094	dda59dc4-f175-4682-847f-988c63dfb5f0	3817	6	2	Myanmar	10-Oct	17	1970	Ctvrtecka, R.	95.0702794	21.3394161	NA	50	fg	Indigofera_linifolia_R1_001.	5546496	3117764	0.562114171	Indigofera linifolia	Pakokku		Leguminosae	3	1113.505818
7520	f081f6a3-ca81-474c-960b-3bbcce9db8f9	3602	6	2	Thailand	11-Nov	21	1984	Cunn, A.	100.614347	7.1756004	NA	36	fg	Centrosema_pascuorum_R1_001.	4091024	2023154	0.494534865	Centrosema pascuorum	Songkla		Leguminosae	3	538.0389291
7707	f68bdafc-b054-4e3b-b6bb-b62888aefa46	3548	9	3	Viet Nam	8-Aug	1	2000	Cuong, N. M.	105.92299	20.2129969	NA	20	br	Callerya_eurybotrya_R1_001.	1070546	335430	0.313326097	Callerya eurybotrya	Ninh Binh		Leguminosae	3	141.186145
1626	2c23e6e5-6eb3-4a1e-86f0-227faae9b3ff	6374	9	3	Brazil	3-Mar	5	1988	D. Alvarenga & E.C.Lopea	-42.5340796	-22.2887261	nova friburgo, state of rio de janeiro, brazil	32	br	Begonia_hispida_R1_001.	592518	182435	0.307897819	Begonia hispida	Rio de Janeiro	Nova Friburgo	Begoniaceae	5	927.9431695
894	1920679e-8e73-4920-810b-9793ae868cf9	558	4	1.333333333	Argentina	2-Feb	18	1986	D. W. Stevenson	-65.2144729	-26.8234161	capital department, tucum<e1>n, argentina	34	ng	Coursetia_brachyrhachis_R1_001.	808478	429723	0.531520957	Coursetia brachyrhachis	Tucumán	Capital	Leguminosae	1	2119.93869
9	003604b7-3fc3-4d9d-8246-cfb168facc7a	3434	4	1.333333333	China	8-Aug	2	2000	D.E. Boufford	104.195397	35.86166	NA	20	ng	Astragalus_kialensis_R1_001.	1680800	926851	0.551434436	Astragalus kialensis			Leguminosae	3	1810.540599
7866	fa656519-beb3-4578-aa7c-d402e3f1345d	6687	9	3	Australia	8-Aug	26	1967	D.E. Boufford	136.2091547	-30.0002315	south australia, australia	53	br	Acacia_imbricata_R1_001.	12364	3601	0.291248787	Acacia imbricata	South Australia		Leguminosae	5	0
3885	552009ff-6a24-48e8-acd5-22cb93d5115a	4551	6	2	Zambia	3-Mar	20	1996	D.K. Harder	22.6779684	-14.9931607	NA	24	fg	Indigofera_breviviscosa_R1_001.	2602978	1377436	0.529176966	Indigofera breviviscosa	Kalabo District|Western	Kalabo	Leguminosae	4	1491.489693
7960	feb58bbb-fe77-40ae-b385-1b183bf99794	3464	5	1.666666667	Unknown Country	6-Jun	24	1929	ÐÐ¾Ð¼Ð¾Ð¸Ð¾ÑÐ¾Ð²Ð°, Ð.	NA	NA	NA	91	fg	Astragalus_fruticosus_R1_001.	2156312	1025340	0.475506327	Astragalus fruticosus			Leguminosae	3	1614.30905
3374	470b5ba7-7c79-4854-92ad-82e4cc3486e2	1712	3	1	United States of America	9-Sep	19	2005	da Silva, W.	-117.3754942	33.9806005	riverside, ca, usa	15	ng	Cucurbita_pepo_R1_001.	5108626	2759365	0.540138386	Cucurbita pepo	California	Riverside	Cucurbitaceae	1	2091.36128
80	044b6404-664d-463d-943b-ee0ba9d232df	5021	6	2	Lebanon	6-Jun	6	1932	DÃ¶nmez, Ali A.	35.634349	33.9843234	NA	88	fg	Trifolium_glanduliferum_R1_001.	1304300	1109799	0.850877099	Trifolium glanduliferum	Mount Lebanon	Kesrouan	Leguminosae	4	1189.966266
3808	52f6f95d-4fde-4366-8d14-b269b9e8d850	4609	9	3	Mozambique	7-Jul	10	1980	DÃ¼mmer, R.	32.6743638	-25.739376	NA	40	br	Indigofera_laxiracemosa_R1_001.	2265592	1261847	0.556961271	Indigofera laxiracemosa	Maputo	Marracuene	Leguminosae	4	823.7943867
4872	73925067-0b56-4756-9613-ed93b88c84c3	211	6	2	Mexico	4-Apr	5	1983	Dacremont	-96.7265889	17.0731842	oaxaca, mexico	37	fg	Mimosa_lacerata_R1_001.	545978	149547	0.273906641	Mimosa lacerata	Oaxaca		Leguminosae	1	2405.204746
1395	278c74ff-9021-441f-8e17-960c01ddb7b2	5107	6	2	Australia	8-Aug	18	1978	Dacrimont	133.8807471	-23.698042	NA	42	NA	Swainsona_burkei_R1_001.	3017488	1864444	0.617879508	Swainsona burkei	Northern Territory	Central Australia	Leguminosae	4	747.3339388
1250	20758eda-71bc-4857-b3f6-5ed3f8d7441a	7765	6	2	Brazil	6-Jun	22	1983	Daly, D. C.	-42.6920906	-9.0104992	s<e3>o raimundo nonato, state of piau<ed>, 64770-000, brazil	37	fg	Senna_martiana_R1_001.	4943154	1626759	0.329093328	Senna martiana	Piauí	São Raimundo Nonato	Leguminosae	5	192.8506586
3823	53776a67-c3cd-4146-b914-3066adce737d	2516	9	3	Tanzania, United Republic of	10-Oct	Not Shown	1928	Daly, D. C.	34.8403408	-5.7424744	manyoni, tanzania	92	br	Bussea_massaiensis_R1_001.	322140	114113	0.354234184	Bussea massaiensis	Singida	Manyoni	Leguminosae	5	513.9938096
3846	543949bc-0073-4f3e-a046-4d7b720fc42d	2511	9	3	Venezuela (Bolivarian Republic of)	6-Jun	23	1980	Daly, D. C.	-71.6976141	10.5388016	v<ed>a perij<e1>, 4004, zulia, venezuela	40	br	Brownea_tillettiana_R1_001.	72072	9121	0.126554002	Brownea tillettiana	Zulia	Perija	Leguminosae	5	38.83191983
5327	7ef29c14-a2e8-4fdb-bb95-27827b412692	1845	9	3	Thailand	1-Jan	22	1989	Daly, D. C.	98.9649024	19.3678141	chiang dao, chiang dao district, chiang mai 50170, thailand	31	br	Zanonia_indica_R1_001.	129966	62985	0.484626749	Zanonia indica	Chiang Mai	Chiang Dao	Cucurbitaceae	1	22.80184012
3838	53ea1579-4339-4121-9026-e8dc6c1beebc	4586	9	3	Tanzania, United Republic of	6-Jun	18	1992	Davidse, G.	33.4607744	-8.9094014	NA	28	br	Indigofera_fuscosetosa_R1_001.	1340548	639873	0.477321961	Indigofera fuscosetosa	Mbeya		Leguminosae	4	1814.223909
7471	ece6cffa-6e3d-4cef-8cf9-85f7586253e1	3629	9	3	Thailand	12-Dec	8	1993	Davidse, G.	100.2244717	18.5784068	NA	27	br	Crotalaria_montana_R1_001.	189920	8316	0.043786858	Crotalaria montana	Prae	Song	Leguminosae	3	249.6058057
4006	57c16589-f2e4-408e-9a66-9d26918ddcaa	4445	6	2	South Africa	10-Oct	27	2001	Davidse, Gerrit	27.2191071	-31.7528736	NA	19	fg	Eriosema_squarrosum_R1_001.	315672	122619	0.388437999	Eriosema squarrosum	Eastern Cape	Cacadu	Leguminosae	4	873.5825853
3855	54520973-98d3-412e-8d8a-c2c35bcd0eb9	4575	6	2	Burkina Faso	9-Sep	20	1996	Davies, R. M.	-0.4502368	14.471902	NA	24	fg	Indigofera_diphylla_R1_001.	1472616	846607	0.574900042	Indigofera diphylla	Sahel	Oudalan	Leguminosae	4	1083.150258
3864	547059eb-7530-426a-a253-e774299888d6	4570	5	1.666666667	Benin	8-Aug	22	1999	Davies, R. M.	2.4011124	7.2805389	NA	21	fg	Indigofera_deightonii_R1_001.	2853570	1308473	0.458538953	Indigofera deightonii	Zou	Zangnanado	Leguminosae	4	873.8366067
3890	553399c0-1442-4ec5-bf86-781de8a36c6d	4546	8	2.666666667	Tanzania, United Republic of	5-May	29	1981	Davies, R. M.	34.888822	-6.369028	NA	39	br	Indigofera_bogdanii_R1_001.	121514	66795	0.549689748	Indigofera bogdanii			Leguminosae	4	1341.871076
4232	5db9f55d-849b-4c8e-9076-3c9259e3319b	8206	6	2	Ukraine	6-Jun	24	1982	Davies, Stuart J.	30.443124	46.3398176	ovidiopol's'kyi district, odessa oblast, ukraine	38	fg	Rosa_uncinella_R1_001.	490630	100824	0.205499052	Rosa uncinella	Odessa	Ovidiopol's'kyi	Rosaceae	5	649.71
905	192746bd-67cc-44f4-b57e-f9afd28c1d3e	550	5	1.666666667	Mexico	10-Oct	25	1984	Davis, S. Barry	-102.9838564	25.7572143	san pedro, coahuila, mexico	36	fg	Coursetia_insomniifolia_R1_001.	1132608	525060	0.46358493	Coursetia insomniifolia	Coahuila	San Pedro de las Colonias	Leguminosae	1	969.0946398
938	198175c5-076d-44dd-8d6e-3ffa647e6423	587	7	2.333333333	Mexico	6-Jun	19	1982	Davis, S. Barry	-93.1292353	16.7569318	chiapas, mexico	38	fg	Crotalaria_rotundifolia_R1_001.	817610	315323	0.385664314	Crotalaria rotundifolia	Chiapas		Leguminosae	1	519.1927543
4605	687d163c-c5b9-4b06-81e8-ac61f5805357	2366	9	3	Ecuador	3-Mar	22	1980	Davles, F. E.	-77.8129684	-0.9955964	napo, ecuador	40	br	Bauhinia_brachycalyx_R1_001.	761232	225260	0.295915043	Bauhinia brachycalyx	Napo		Leguminosae	5	869.772264
4630	699d4d2e-90ca-4ba6-a3b0-79dbd0641646	2352	4	1.333333333	Mexico	2-Feb	22	2000	de Bruijn J.	-95.6676046	16.0278032	san pedro huamelula, oaxaca, mexico	20	ng	Bauhinia_subrotundifolia_R1_001.	2984136	822354	0.275575242	Bauhinia subrotundifolia	Oaxaca	San Pedro Huamelula	Leguminosae	5	1865.409226
4429	62fef407-f543-4874-909d-a4b4bdf0cb10	5403	12	4	United States of America	3-Mar	15	1920	de Carvalho, Andre M.	-73.8648268	40.8447819	the bronx, ny, usa	100	NA	Acacia_pulchella_R1_001.	46346	10569	0.22804557	Acacia pulchella	New York	Bronx	Leguminosae	5	1374.385818
1251	20802228-68cf-42e5-a423-eb285c947a57	7757	9	3	French Guiana	8-Aug	28	1987	de Faria, S.M.	-54.033772	3.64443	maripasoula, french guiana	33	br	Senna_chrysocarpa_R1_001.	3664832	1178219	0.321493318	Senna chrysocarpa	Saint-Laurent-du-Maroni	Maripasoula	Leguminosae	5	238.7746708
6335	b8351829-0af7-43e7-9906-add8d7fd5fec	4318	6	2	Madagascar	3-Mar	13	2008	de Hoogh	43.6854936	-23.3516191	united states	12	NA	Crotalaria_humbertiana_R1_001.	66006	2766	0.041905281	Crotalaria humbertiana	Toliara	Atsimo-Andrefana	Leguminosae	4	150.3926097
7242	e2ab6acc-58fd-4a6c-aae5-fa5f7447784a	4867	8	2.666666667	Botswana	3-Mar	28	1969	de Hoogh, R. J.	21.6481861	-21.6960991	NA	51	br	Ptycholobium_biflorum_R1_001.	1332258	581588	0.436543072	Ptycholobium biflorum	Ghanzi		Leguminosae	4	343.0785002
7243	e2b08151-f2e8-49b4-8a2b-7cf11529d240	3769	7	2.333333333	Taiwan, Province of China	11-Nov	24	1983	de Hoogh, R.J.	120.960515	23.69781	NA	37	br	Indigofera_hirsuta_R1_001.	4777968	2761481	0.577961384	Indigofera hirsuta			Leguminosae	3	1215.495419
1224	1f67896b-0eec-4c2f-8c88-f96cacff5f43	7754	9	3	Ecuador	6-Jun	18	1980	de Koning, J.	-77.45932	-2.340197	taisha canton, ecuador	40	br	Senna_acuparata_R1_001.	415232	144467	0.347918754	Senna acuparata	Morona-Santiago	Taisha	Leguminosae	5	317.3003991
840	184abf8a-5f38-4bfd-aaac-3e56b0df2b4d	538	6	2	Nicaragua	5-May	25	1985	de Kruif	-85.9151211	12.9290069	matagalpa, nicaragua	35	NA	Cojoba_sophorocarpa_R1_001.	64438	10667	0.165538968	Cojoba sophorocarpa	Matagalpa		Leguminosae	1	56.70329247
4516	652a908c-3a83-4ac4-9f26-ef1cd895b409	5357	9	3	Brazil	11-Nov	30	1995	de Kruif, A.P.M.	-70.3529311	-8.1642601	feij<f3>, state of acre, 69960-000, brazil	25	br	Abarema_acreana_R1_001.	736120	95433	0.129643265	Abarema acreana	Acre	Feijó	Leguminosae	5	24.85975576
4463	642d7eea-1ba8-4c45-a552-f96949572c61	5385	9	3	United States of America	9-Sep	10	1933	de Lima, H. C.	-103.3587288	29.6629938	brewster county, tx, usa	87	br	Acacia_genistifolia_R1_001.	431566	119202	0.276208042	Acacia genistifolia	Texas	Brewster	Leguminosae	5	1869.219547
4482	6485c0ae-d2cb-4310-b3a0-697ff23236bd	8457	6	2	Georgia	4-Apr	26	2004	de Lima, H. C.	42.9934449	41.6434293	akhaltsikhe, georgia	16	fg	Spiraea_crenata_R1_001.	6330856	2443009	0.385889207	Spiraea crenata	Samtskhe-Javakheti	Akhaltsikhe	Rosaceae	5	1370.956529
5407	810083ce-b1e0-4a19-8b10-56c04df3042e	3222	9	3	Brazil	8-Aug	6	1992	de Lima, H. C.	-51.92528	-14.235004	NA	28	br	Peltogyne_excelsa_R1_001.	906666	296846	0.327403917	Peltogyne excelsa	Amazonas		Leguminosae	5	362.79
5597	85b19ebc-2fe6-48d0-ae48-3a0ee35bb940	3184	9	3	Brazil	8-Aug	10	1965	de Lima, H. C.	-43.1728965	-22.9068467	NA	55	br	Moldenhawera_papillanthera_R1_001.	255428	70945	0.277749503	Moldenhawera papillanthera	Espirito Santo		Leguminosae	5	100.35
5921	99de22f9-753e-4ef8-9a80-d92ecc771162	3022	9	3	Philippines	5-May	Not Shown	1924	de Lima, H. C.	121.774017	12.879721	philippines	96	br	Sympetalandra_densiflora_R1_001.	813652	304388	0.374100967	Sympetalandra densiflora			Leguminosae	5	211.1552767
3543	4afe0044-8312-48ab-bdc0-0440c371cc00	1488	8	2.666666667	Thailand	11-Nov	11	1909	de Lima, H.C.	98.9649024	19.3678141	chiang dao, chiang dao district, chiang mai 50170, thailand	111	br	Polygala_umbonata_R1_001.	80710	21164	0.262222773	Polygala umbonata	Chiang Mai	Chiang Dao	Polygalaceae	1	1467.73869
5356	7fdbd031-9301-4fbb-a1f4-29cb1caffada	1820	6	2	Mexico	9-Sep	7	1986	de Lima, H.C.	-97.4192087	19.1128157	tlachichuca, puebla, mexico	34	fg	Sicyos_microphyllus_R1_001.	1313822	578758	0.440514773	Sicyos microphyllus	Puebla	Tlachichuca	Cucurbitaceae	1	1108.044357
5847	90f68e06-c5cb-48dc-9de1-5c0512314486	3286	6	2	Gabon	2-Feb	11	1999	de Lima, Haroldo C.	12.4380581	-0.8844093	ogooue-lolo, gabon	21	fg	Scorodophloeus_zenkeri_R1_001.	925596	326883	0.353159478	Scorodophloeus zenkeri	Ogooué-Lolo		Leguminosae	5	1114.52
1095	1bcdf88a-5888-4d9f-ad29-912878333dd2	764	11	3.666666667	Mexico	8-Aug	13	1985	de Queiroz, L. P.	-110.9089378	27.9178651	guaymas, sonora, mexico	35	br	Desmanthus_covillei_R1_001.	1220658	304295	0.249287679	Desmanthus covillei	Sonora	Guaymas	Leguminosae	1	1611.387804
4546	66519be1-9c47-4def-a97d-9db468985f39	4821	6	2	Switzerland|United States of America	5-May	24	1962	de Vogel, E. F.	6.1374675	46.2326009	NA	58	fg	Petteria_ramentacea_R1_001.	93918	51386	0.547136864	Petteria ramentacea	Geneva|Montana		Leguminosae	4	617.8643936
351	0fefd483-b446-446f-84ca-98cc52eac4c3	3924	6	2	Morocco	6-Jun	26	1974	De Wilde	-5.1109552	33.5228062	united states	46	fg	Argyrocytisus_battandieri_R1_001.	489946	239312	0.488445665	Argyrocytisus battandieri	Fès-Meknès	Ifrane	Leguminosae	4	46.73864833
373	108ba49d-7ad1-4d62-979f-98bd94d313b4	3902	5	1.666666667	Australia	12-Dec	5	1987	De Wilde	148.1892921	-37.4975957	united states	33	fg	Almaleea_paludosa_R1_001.	2944226	1612509	0.547685198	Almaleea paludosa	Victoria	East Gippsland	Leguminosae	4	760.416042
6200	b1660423-5fce-41e6-9341-e3b458fd541a	8626	9	3	Japan	3-Mar	23	1971	de Wilde	142.191845	27.0944288	ogasawara, tokyo, japan	49	br	Boehmeria_densiflora_R1_001.	78316	17572	0.224373053	Boehmeria densiflora	Tokyo	Ogasawara	Urticaceae	6	353.6930125
6303	b7144f8a-149a-41dc-b6f6-cbf7016b6a61	8668	9	3	Tanzania, United Republic of	1-Jan	28	2002	de Wilde	38.7917766	-5.1759389	muheza, tanzania	18	br	Dorstenia_tayloriana_R1_001.	1924580	194699	0.10116441	Dorstenia tayloriana	Tanga	Muheza	Moraceae	6	476.1931486
6304	b7144f8a-149a-41dc-b6f6-cbf7016b6a61	8669	9	3	Tanzania, United Republic of	1-Jan	28	2002	de Wilde	38.7917766	-5.1759389	muheza, tanzania	18	br	Dorstenia_tayloriana_R1_001.	420252	96846	0.230447446	Dorstenia tayloriana	Tanga	Muheza	Moraceae	6	476.1931486
1730	2d753146-db04-4453-9882-5c5dfd086040	5196	8	2.666666667	Australia	8-Aug	17	1990	de Wilde, J. J. F. E.	150.8609358	-33.2262828	NA	30	br	Racosperma_echinulum_R1_001.	287524	70586	0.245496028	Racosperma echinulum	New South Wales	Hawkesbury	Leguminosae	4	91.90448102
3697	4f59c090-7c02-4e64-8d29-adecbaf74714	2547	7	2.333333333	Mexico	2-Feb	19	1992	De Wilde, J. J. F. E.	-97.4003801	18.4665063	tehuac<e1>n, puebla, mexico	28	fg	Caesalpinia_melanadenia_R1_001.	291280	99421	0.341324499	Caesalpinia melanadenia	Puebla	Tehuacán	Leguminosae	5	1276.714581
3784	5262eb09-bd99-40fd-996f-f2af36c5b411	4622	5	1.666666667	Tanzania, United Republic of	3-Mar	13	2006	De Wilde, J. J. F. E.	35.8429558	-8.0055298	NA	14	fg	Indigofera_ormocarpoides_R1_001.	2729168	1520300	0.557056216	Indigofera ormocarpoides	Iringa	Kilolo	Leguminosae	4	1405.630453
3789	527892d5-9e56-4c9d-905e-6fb776de52c5	4633	6	2	Kenya	8-Aug	13	2000	De wilde, J. J. F. E.	38.3639837	-3.5032932	NA	20	NA	Indigofera_schimperi_R1_001.	3904574	1930261	0.494358924	Indigofera schimperi	Taita Taveta	Mwatate	Leguminosae	4	1156.054406
3807	52f4a55e-72bd-4cf3-8760-7498015a585d	2520	7	2.333333333	United States of America	4-Apr	11	1971	De Wilde, J. J. F. E.	-83.3004216	30.4196584	lee, fl 32059, usa	49	fg	Caesalpinia_bonduc_R1_001.	267370	64586	0.241560384	Caesalpinia bonduc	Florida	Lee	Leguminosae	5	1881.539586
3858	54578390-09c8-469b-bf15-e3fcacb2f1c8	2504	8	2.666666667	Venezuela (Bolivarian Republic of)	5-May	Not Shown	1992	De Wilde, J. J. F. E.	-66.58973	6.42375	venezuela	28	br	Brownea_longipedicellata_R1_001.	2095108	628339	0.29990769	Brownea longipedicellata			Leguminosae	5	0
3940	563e8c61-25e2-415e-a9cb-298881aec004	4511	9	3	Congo (Democratic Republic of the)	3-Mar	21	1955	de Wilde, J. J. F. E.	21.758664	-4.038333	NA	65	br	Humularia_kassneri_R1_001.	23064	3797	0.164628859	Humularia kassneri			Leguminosae	4	787.7233449
4726	6e09db88-5f4b-4326-9234-22ccd751e0b4	2313	9	3	Ghana		6	1973	de Wilde, J. J. F. E.	-2.1450245	5.3901978	western region, ghana	47	br	Anthonotha_vignei_R1_001.	740092	230559	0.311527486	Anthonotha vignei	Western		Leguminosae	5	2265.873997
4815	7257a654-7b74-4d6c-8786-c483ecd64ca9	174	4	1.333333333	Mexico	10-Oct	31	1985	de Wilde, J. J. F. E.	-96.7265889	17.0731842	oaxaca, mexico	35	ng	Mimosa_skinneri_R1_001.	1646076	561775	0.341281326	Mimosa skinneri	Oaxaca		Leguminosae	1	2183.317035
5502	837fb6e5-716f-4e94-ad79-398a152473a4	2025	6	2	China	7-Jul	20	2006	de Wilde, J. J. F. E.	99.700836	27.829743	shangri-la city, diqing tibetan autonomous prefecture, yunnan, china	14	fg	Quercus_cocciferoides_R1_001.	1036038	165713	0.159948766	Quercus cocciferoides	Yunnan	Zhongdian	Fagaceae	1	1666.764474
5941	9c11bb25-f76a-4761-b10e-1b3f627509a2	2970	8	2.666666667	Not shown	11-Nov	30	1984	de Wilde, J. J. F. E.	NA	NA	NA	36	br	Dimorphandra_jorgei_R1_001.	1924238	510862	0.265487949	Dimorphandra jorgei			Leguminosae	5	2016.29795
5982	a0b809d7-fe33-4b5f-aa75-86de2a071a5d	2961	9	3	Guyana	6-Jun	28	2004	de Wilde, J. J. F. E.	-60.2110752	6.4642141	cuyuni-mazaruni, guyana	16	br	Dicymbe_fraterna_R1_001.	502722	126068	0.250770804	Dicymbe fraterna	Cuyuni-Mazaruni		Leguminosae	5	750.3821959
86	049b7957-53e2-4454-8985-37dab26ec268	5027	8	2.666666667	Ethiopia	10-Oct	15	1973	de Wilde, W. J. J. O.	37.9784585	11.3494247	NA	47	br	Trifolium_elgonense_R1_001.	3215064	2374841	0.738660568	Trifolium elgonense	Amhara|Begemdir		Leguminosae	4	1991.530861
5924	9a6a2387-b95d-415b-9717-6b2ed6c017db	3019	9	3	Cameroon	3-Mar	Not Shown	1914	de Wit	11.7068294	2.7202832	south, cameroon	106	br	Eurypetalum_unijugum_R1_001.	1206694	467401	0.387340121	Eurypetalum unijugum	South	Oceán Department	Leguminosae	5	511.5026485
5102	7936cb7c-3fa9-4932-ab62-132860c35f78	1199	4	1.333333333	Mexico	2-Feb	7	1977	De Wit, H. C. D.	-96.4672856	15.7489259	san pedro pochutla, oaxaca, mexico	43	ng	Swartzia_simplex_R1_001.	4698380	1564834	0.333058203	Swartzia simplex	Oaxaca	San Pedro Pochutla	Leguminosae	1	1638.441085
5227	7c9c419d-3bdf-4c1f-ae39-14b030b673b1	1296	7	2.333333333	Taiwan, Province of China	12-Dec	29	1992	De Wit, H.C.D.	120.3014353	22.6272784	kaohsiung city, taiwan	28	fg	Duchesnea_chrysantha_R1_001.	6900378	1904017	0.275929377	Duchesnea chrysantha	Kaohsiung		Rosaceae	1	1229.085565
7217	e23fde09-5c53-4807-9016-d74aa2111714	4916	8	2.666666667	Madagascar	2-Feb	21	2010	Debray, M.M.	46.8010727	-20.5501168	NA	10	br	Pyranthus_ambatoana_R1_001.	5598120	2066663	0.3691709	Pyranthus ambatoana	Fianarantsoa	Amoron'i Mania|Ambatofinandrahana	Leguminosae	4	2188.270452
4679	6b24a9ad-0276-49ad-b2d3-2c635ded82b4	2335	8	2.666666667	Mexico	10-Oct	29	1972	Dechamps, R.	-98.7623874	20.0910963	hidalgo, mexico	48	br	Bauhinia_coulteri_R1_001.	2779376	923115	0.332130306	Bauhinia coulteri	Hidalgo		Leguminosae	5	634.8692755
799	17c4ac15-75c3-4204-9006-18489c2db516	497	9	3	Mexico	7-Jul	20	1984	Degener	-93.3739498	16.7581009	ocozocoautla de espinosa, chis., mexico	36	br	Calliandra_juzepczukii_R1_001.	700374	208922	0.298300622	Calliandra juzepczukii	Chiapas	Ocozocoautla de Espinosa	Leguminosae	1	310.2601614
1513	29a101e2-634f-40e3-824d-fa8411358500	6249	3	1	Fiji	8-Aug	3	1953	Degener, Otto	179.5120084	-16.5814105	cakaudrove, fiji	67	ng	Ficus_greenwoodii_R1_001.	2159444	416633	0.192935311	Ficus greenwoodii	Northern	Cakaudrove	Moraceae	5	2049.828778
3178	42af98dd-6ea1-4ba1-bf22-3d0ec761a384	7705	9	3	Equatorial Guinea	Not Shown	Not Shown	1997	Degener, Otto	10.267895	1.650801	equatorial guinea	23	br	Sindora_klaineana_R1_001.	4942	1798	0.363820316	Sindora klaineana			Leguminosae	5	256.1044867
7061	d8e92802-737e-409a-a72a-738862c9b96a	3747	5	1.666666667	New Zealand	7-Jul	24	1991	Degener, Otto	174.885971	-40.900557	NA	29	fg	Erythrina_subumbrans_R1_001.	2530586	981158	0.387719682	Erythrina subumbrans			Leguminosae	3	1828.576119
7604	f3776e42-889e-40fc-82a5-a7c833f9ee16	6485	6	2	Malawi	4-Apr	25	1989	Degener, Otto	35.253304	-14.4861733	mangochi, malawi	31	fg	Acacia_nigrescens_R1_001.	625456	136498	0.218237574	Acacia nigrescens	Mangochi		Leguminosae	5	1727.221572
275	0dba978a-6bf2-4b0c-a38b-ade029940165	3842	9	3	Malawi	10-Oct	8	1987	Dehn	35.5083136	-16.0252339	united states	33	br	Aeschynomene_glauca_R1_001.	823982	334671	0.406162999	Aeschynomene glauca	Southern	Mulanje	Leguminosae	4	1236.706207
3884	55089372-5afa-430c-bee7-3ff99ae8e5d1	4552	8	2.666666667	Burundi	5-May	13	1981	Dekker, A. J. F. M.	29.5107708	-3.9006851	NA	39	br	Microcharis_butayei_R1_001.	292372	164593	0.562957465	Microcharis butayei	Bururi		Leguminosae	4	2100.633062
7153	e0bd1a05-daac-4171-b3f2-d3635b690266	4950	7	2.333333333	Greece	4-Apr	3	2003	Delannay, X.	25.4970466	35.1497917	NA	17	fg	Scorpiurus_muricatus_R1_001.	1848022	763096	0.41292582	Scorpiurus muricatus	Crete	Lasithi|Nomos Lasithiou	Leguminosae	4	116.2745346
3930	5610f197-202d-465c-9be2-182253811541	4505	6	2	Morocco	4-Apr	5	1974	Depart, d'Alger	-7.09262	31.791702	NA	46	fg	Hippocrepis_neglecta_R1_001.	227638	75335	0.33094211	Hippocrepis neglecta			Leguminosae	4	551.1446024
348	0fd89500-f7dd-49a8-b7de-c1a0045dd2c1	3927	7	2.333333333	Tanzania, United Republic of	3-Mar	13	1991	Desissa	34.7740793	-10.0398089	united states	29	fg	Argyrolobium_macrophyllum_R1_001.	1672094	840686	0.502774366	Argyrolobium macrophyllum	Njombe	Ludewa	Leguminosae	4	908.6375415
7315	e4fe5263-3e41-4c29-8f01-f1fe82c8bd8d	8858	8	2.666666667	Chile	2-Feb	10	1955	DeVore, Melanie L.	-71.4129937	-34.5325061	colchagua, o'higgins, palmilla, o'higgins, chile	65	br	Anarthrophyllum_andicola_R1_001.	855760	437169	0.510854679	Anarthrophyllum andicola		Colchagua	Leguminosae	6	1876.205136
4967	75b7520c-7272-4c2b-8a7a-1d4986dec514	3148	9	3	Guyana	10-Oct	2	1981	Diaz, W.	-57.9162555	6.238496	mahaica-berbice, guyana	39	br	Macrolobium_jenmanii_R1_001.	68218	13999	0.205209769	Macrolobium jenmanii	Mahaica-Berbice		Leguminosae	5	962.3630721
4676	6b14f1f0-39df-435c-a75d-ffc243a547a5	2338	9	3	Mexico	1-Jan	16	2005	Diaz, Wilmer	-89.2763888	20.2119444	tekax, yucatan, mexico	15	br	Bauhinia_herrerae_R1_001.	265082	113623	0.428633404	Bauhinia herrerae	Yucatán	Tekax	Leguminosae	5	0
7320	e51f99b7-5f3d-4bf5-a193-5e5672927cfd	8853	7	2.333333333	Uganda	7-Jul	14	2004	Dibata, J.	30.6545022	-0.6071596	mbarara, uganda	16	fg	Aeschynomene_elaphroxylon_R1_001.	1368914	519065	0.379180138	Aeschynomene elaphroxylon	Mbarara	Nyabushozi	Leguminosae	6	2770.233529
7339	e5cc8566-7a3b-47af-a025-3dfbf079223c	8883	9	3	Congo (Democratic Republic of the)	4-Apr	12	2004	Dibata, J.	29.0285355	1.3595321	mambasa, democratic republic of the congo	16	br	Baphia_wollastonii_R1_001.	224778	86777	0.386056465	Baphia wollastonii	Ituri	Mambasa	Leguminosae	6	431.1356273
3355	4694e48a-4727-48ca-9483-873a6ddb9639	1733	6	2	Nicaragua	10-Oct	31	1968	Dick, Christopher	-85.207229	12.865416	nicaragua	52	fg	Echinopepon_racemosus_R1_001.	1824368	749342	0.410740596	Echinopepon racemosus			Cucurbitaceae	1	135.9872002
3557	4b6b8efd-2c3c-48e9-bdeb-bd2edb8d50be	1458	5	1.666666667	Mexico	8-Aug	26	1910	Dillon, M.	-99.5450974	17.4391926	guerrero, mexico	110	fg	Polygala_americana_R1_001.	2344422	301868	0.128760095	Polygala americana	Guerrero		Polygalaceae	1	1420.490706
6073	a80ea554-930c-403d-81db-3fc51a35a77f	8533	7	2.333333333	Peru	3-Mar	11	1972	Dillon, M.	-78.5127855	-7.1617465	cajamarca, peru	48	fg	Apodanthera_weberbaueri_R1_001.	98942	59331	0.599654343	Apodanthera weberbaueri	Cajamarca	Cajamarca	Cucurbitaceae	6	155.2666204
4756	6fcdf583-e9bb-4764-84de-f277cc6ec6b7	2292	9	3	India	1-Jan	Not Shown	1930	Dillon, M. O.	75.7138884	19.7514798	maharashtra, india	90	br	Acrocarpus_fraxinifolius_R1_001.	17034	4308	0.252905953	Acrocarpus fraxinifolius	Maharashtra		Leguminosae	5	514.3187436
309	0eb2160c-f8fa-4824-930a-79bacdf9f21d	3883	5	1.666666667	Burundi	3-Mar	3	1981	Dinter	30.2349634	-3.7805091	united states	39	fg	Alysicarpus_zeyheri_R1_001.	3780764	1746373	0.46191008	Alysicarpus zeyheri	Rutana	Giharo	Leguminosae	4	1104.107025
2713	3cb0a83d-1d5a-4619-af3b-182bb23241b1	8200	6	2	China	9-Sep	2	1986	Doan, Shannon	109.189598	27.731514	tongren, guizhou, china	34	fg	Rosa_rubus_R1_001.	4132768	700221	0.16943148	Rosa rubus	Guizhou	Tongren	Rosaceae	5	2032.94
1409	27ac9bcb-8e61-4887-8b7e-d64d1337cb6b	6190	7	2.333333333	Madagascar	6-Jun	8	1991	Donis, C.	43.6854936	-23.3516191	toliara, madagascar	29	fg	Ficus_marmorata_R1_001.	2255676	335224	0.148613542	Ficus marmorata	Toliara	Atsimo-Andrefana	Moraceae	5	2324.3
7195	e1a541e9-7e1e-495f-a14a-0cd358ec5d6b	4907	10	3.333333333	Australia	10-Oct	31	1986	Donner, N.N.	149.0123679	-35.4734679	NA	34	br	Pultenaea_procumbens_R1_001.	11554	5166	0.447117881	Pultenaea procumbens	Australian Capital Territory		Leguminosae	4	173.5712385
7238	e29aaa15-e5b3-4e23-a7ec-7ea06508e0ff	4869	7	2.333333333	Australia	8-Aug	26	1973	Donner, N.N.	133.1747162	-24.798151	NA	47	br	Ptychosema_pusillum_R1_001.	2833968	1699857	0.599815171	Ptychosema pusillum	Northern Territory	Macdonnell	Leguminosae	4	1031.964942
6284	b675b237-0921-4693-8dd4-eb95b2924f85	8673	9	3	Japan	5-May	1	1981	Dorr	142.191845	27.0944288	ogasawara, tokyo, japan	39	br	Ficus_iidaiana_R1_001.	1337920	243956	0.182339751	Ficus iidaiana	Tokyo	Ogasawara	Moraceae	6	643.7508061
4675	6b14f1f0-39df-435c-a75d-ffc243a547a5	2338	9	3	Mexico	1-Jan	16	2005	Dorr, L. J.	-89.2763888	20.2119444	tekax, yucatan, mexico	15	br	Bauhinia_herrerae_R1_001.	265082	113623	0.428633404	Bauhinia herrerae	Yucatán	Tekax	Leguminosae	5	2082.597541
4727	6e0e2be0-cd44-4fbf-994b-4008f179edc3	2312	7	2.333333333	Gabon	8-Aug	22	1985	Dorr, L. J.	11.609444	-0.803689	gabon	35	fg	Anthonotha_pynaertii_R1_001.	185276	41140	0.222047108	Anthonotha pynaertii			Leguminosae	5	99.81120953
7233	e285fcba-8f3d-4c52-a45e-4dff921b5d90	4874	7	2.333333333	Australia	9-Sep	7	1982	Dorsett, P.H.	146.921099	-31.2532183	NA	38	fg	Pultenaea_aristata_R1_001.	563786	321382	0.570042534	Pultenaea aristata	New South Wales		Leguminosae	4	438.175865
787	17b3e3b1-7112-498e-8fcd-49cd34472db9	504	3	1	Mexico	2-Feb	16	1975	Douglass	-105.3215833	20.3183589	cabo corrientes, jalisco, mexico	45	ng	Calliandra_laevis_R1_001.	1732324	335194	0.193493827	Calliandra laevis	Jalisco	Cabo Corrientes	Leguminosae	1	776.2923809
326	0f15e97d-e4d0-49a6-97ef-5279de5a13c5	3869	9	3	South Africa	1-Jan	Not Shown	1918	Drewe	21.8568586	-33.2277918	united states	102	br	Amphithalea_imbricata_R1_001.	15888	4932	0.310422961	Amphithalea imbricata	Western Cape		Leguminosae	4	324.6655708
466	13365082-d13a-466d-908f-6002c51a716e	4054	5	1.666666667	South Africa	1-Jan	12	1987	Drewe	20.402376	-34.4897034	united states	33	fg	Aspalathus_psoraleoides_R1_001.	603162	157170	0.26057676	Aspalathus psoraleoides	Western Cape	Overberg	Leguminosae	4	73.49155163
479	1376c118-a428-468c-8369-ab84c1f04745	4042	5	1.666666667	South Africa	11-Nov	16	1986	Drewe	20.402376	-34.4897034	united states	34	fg	Aspalathus_marginata_R1_001.	2301800	905195	0.393255278	Aspalathus marginata	Western Cape	Overberg	Leguminosae	4	849.8315824
508	13e03ccd-2888-4854-9c6a-ab8538aa1772	4030	6	2	South Africa	12-Dec	18	1991	Drewe	18.5700636	-33.9142871	united states	29	fg	Aspalathus_juniperina_R1_001.	2068092	924832	0.447190937	Aspalathus juniperina	Cape		Leguminosae	4	457.3469738
611	150bf2c0-8b06-4a89-a1a2-0d22ebaec4ae	4070	5	1.666666667	South Africa	10-Oct	20	1985	Drewe	20.402376	-34.4897034	united states	35	fg	Aspalathus_serpens_R1_001.	158232	47611	0.300893625	Aspalathus serpens	Western Cape	Overberg	Leguminosae	4	158.8408949
3734	50cb6e50-4ea5-431d-89f0-41c0df630834	2531	7	2.333333333	Mexico	6-Jun	23	1979	Drewe, P. B.	-106.0691004	28.6329957	chihuahua, mexico	41	fg	Caesalpinia_sessilifolia_R1_001.	788688	177162	0.224628751	Caesalpinia sessilifolia	Chihuahua		Leguminosae	5	237.4749346
7136	e0673a66-39ee-41db-9dac-afdd001fcd53	4942	6	2	Zambia	Not Shown	Not Shown	Not Shown	Drewe, P.B.	25.8285153	-17.8519791	NA	NA	fg	Rothia_hirsuta_R1_001.	1636994	648899	0.396396688	Rothia hirsuta	Livingstone	Livingstone	Leguminosae	4	341.1288959
308	0eb12e75-1550-42c2-925d-e1734aa8b9f9	3884	6	2	Namibia	4-Apr	Not Shown	1934	Du Puy	18.49041	-22.95764	united states	86	NA	Alysicarpus_glumaceus_R1_001.	535316	137052	0.256020743	Alysicarpus glumaceus			Leguminosae	4	315.6757288
563	148a0183-6433-419d-ac55-8e09c37c250d	4145	6	2	Madagascar	11-Nov	13	1992	Du Puy	46.3336857	-15.6921494	united states	28	fg	Baphia_madagascariensis_R1_001.	1594954	609598	0.382204126	Baphia madagascariensis	Mahajanga (Majunga)		Leguminosae	4	2350.844162
741	171505fa-fb8f-4bb9-a9b0-a294b0cd7fb3	4233	5	1.666666667	Australia	9-Sep	Not Shown	1962	Du Puy	121.6283098	-27.6728168	united states	58	fg	Chorizema_reticulatum_R1_001.	320738	165163	0.514946779	Chorizema reticulatum	Western Australia		Leguminosae	4	236.2835097
6266	b5e7b2b5-34b0-4133-b5ba-5434727dc3e9	8645	5	1.666666667	Peru	5-May	27	1977	Du Puy	-78.5127855	-7.1617465	cajamarca, peru	43	ng	Pilea_dombeyana_R1_001.	1622780	194209	0.119676728	Pilea dombeyana	Cajamarca	Cajamarca	Urticaceae	6	861.7705892
6273	b6192834-0590-4301-8fc3-b62d1e3d1d4b	8643	11	3.666666667	Peru	2-Feb	20	1992	Du Puy	-78.5127855	-7.1617465	cajamarca, peru	28	br	Phenax_laxiflorus_R1_001.	616748	144930	0.234990628	Phenax laxiflorus	Cajamarca	Cajamarca	Urticaceae	6	150.3926097
6288	b6902a5c-d0dc-491e-970b-8a66e56a04ba	8672	4	1.333333333	Mexico	9-Sep	1	1980	Du Puy	-103.6688888	18.7372222	coahuayana, michoac<e1>n, mexico	40	ng	Ficus_maxima_R1_001.	1580430	287056	0.181631581	Ficus maxima	Michoacán	Coahuayana	Moraceae	6	587.7538385
7270	e35aaf82-dbea-41c7-94d0-9c703d31f29f	4846	7	2.333333333	South Africa	11-Nov	25	2011	Du Puy, D	21.8568586	-33.2277918	NA	9	fg	Polhillia_pallens_R1_001.	1906718	942792	0.494458016	Polhillia pallens	Western Cape		Leguminosae	4	1958.508077
72	01f88034-5aa8-4d79-b38d-9c313f27cdbb	6723	9	3	Indonesia	8-Aug	8	1938	Du Puy, D.	138.0803529	-4.269928	papua, indonesia	82	br	Adenanthera_novo-guineensis_R1_001.	7736	277	0.035806618	Adenanthera novo-guineensis	Papua		Leguminosae	5	91.25461293
1229	1faa5338-370c-4f07-a192-83ca17bd1ddd	2862	9	3	Brazil	1-Jan	5	1963	Du Puy, D.	NA	NA	NA	57	br	Copaifera_trapezifolia_R1_001.	69058	14781	0.214037476	Copaifera trapezifolia	Minas Gerais	Varzea da Palma	Leguminosae	5	482.9084523
67	01c01236-a2e5-4f5d-bfd6-7706959b1994	5009	9	3	Madagascar	11-Nov	Not Shown	2005	Du Puy, D. J.	46.9853688	-25.0225309	NA	15	br	Viguieranthus_glandulosus_R1_001.	173038	52873	0.305557161	Viguieranthus glandulosus	Toliara|Anosy	Tôlanaro	Leguminosae	4	111.8337693
1181	1db76147-1e07-455d-98a6-d1540de6e34c	7724	9	3	Peru	10-Oct	14	1986	Du Puy, D. J.	-70.3625	-12.9076075	man<fa> province, peru	34	br	Tachigali_macbridei_R1_001.	135316	34557	0.255379999	Tachigali macbridei	Madre de Dios	Manú	Leguminosae	5	325.7486843
1207	1ee76745-1557-43b7-9ea1-5e116744b4bb	7744	6	2	Mexico	6-Jun	9	1985	Du Puy, D. J.	-99.9771576	17.7903254	general heliodoro castillo, guerrero, mexico	35	fg	Senna_multifoliolata_R1_001.	4420166	1438335	0.325402937	Senna multifoliolata	Guerrero	General Heliodoro Castillo	Leguminosae	5	281.2327197
1576	2b14ff8c-16e8-4580-a785-03638b7d539c	6292	9	3	Brazil	3-Mar	7	1970	Du Puy, D. J.	-51.92528	-14.235004	brazil	50	br	Perebea_rubra_R1_001.	99626	22751	0.228364082	Perebea rubra			Moraceae	5	1431.032595
3802	52cd0217-df6e-4a5d-9445-633ad80e2bec	2521	3	1	United States of America	12-Dec	5	1978	Du Puy, D. J.	-112.0476423	33.0581063	maricopa, az, usa	42	ng	Caesalpinia_cacalaco_R1_001.	1483134	442979	0.298677665	Caesalpinia cacalaco	Arizona	Maricopa	Leguminosae	5	1612.276879
5057	780acb4b-ff39-427d-925b-d8a8bab0bddb	1138	4	1.333333333	Mexico	6-Jun	18	1986	Du Puy, D. J.	-99.5617847	24.8639494	linares, nuevo leon, mexico	34	ng	Rhynchosia_difformis_R1_001.	2620088	1281288	0.489024796	Rhynchosia difformis	Nuevo León	Linares	Leguminosae	1	491.1401148
1227	1f958b2e-c275-48d5-8546-f22ee7729427	2861	9	3	Gabon	11-Nov	16	1999	Duarte	12.4380581	-0.8844093	ogooue-lolo, gabon	21	br	Copaifera_mildbraedii_R1_001.	64922	14557	0.224222914	Copaifera mildbraedii	Ogooué-Lolo		Leguminosae	5	1045.047045
1266	22373774-aa68-4b70-acf7-335bbb43509c	2840	9	3	Costa Rica	8-Aug	10	1992	Dubs, B.	-83.4643551	8.560906	osa peninsula, puntarenas province, costa rica	28	br	Copaifera_camibar_R1_001.	2313966	628298	0.271524301	Copaifera camibar	Puntarenas	Osa	Leguminosae	5	2524.086771
1961	31f9a939-3955-4ae3-956d-b7eddeaaadc6	5928	3	1	India	9-Sep	23	1982	Dubs, B.	77.1461396	12.2601557	south india	38	ng	Elatostema_monandrum_R1_001.	876248	68110	0.077729136	Elatostema monandrum	South India		Urticaceae	5	584.72
3483	496c7b34-ec11-4df6-823c-974dd9088b64	1737	10	3.333333333	Mexico	4-Apr	3	1992	Dubs, B.	-111.6660725	26.0444446	baja california sur, mexico	28	bb	Echinopepon_minimus_R1_001.	2377722	879380	0.369841386	Echinopepon minimus	Baja California Sur		Cucurbitaceae	1	884.6325172
696	1641c922-767a-4190-8060-9e5f3dc2f380	4108	5	1.666666667	Algeria	5-May	5	1986	Dubuis	4.181463	35.2163516	united states	34	fg	Astragalus_algerianus_R1_001.	2581064	1786895	0.692309451	Astragalus algerianus	M'Sila	Bou-Saada	Leguminosae	4	493.7395872
4733	6e958a06-e875-4580-962b-aa6aa2196950	2306	9	3	Brazil				Duby, S. L.	-51.92528	-14.235004	NA	NA	br	Androcalymma_glabrifolium_R1_001.	248756	94081	0.378205953	Androcalymma glabrifolium			Leguminosae	5	629.9952647
5405	80f42476-dfe8-4299-9523-dd84e5d4f082	1942	9	3	Philippines	4-Apr	6	1987	Ducke (Dr.)	123.5056016	13.4412707	buhi, camarines sur, philippines	33	br	Artocarpus_sericicarpus_R1_001.	89938	20599	0.229035558	Artocarpus sericicarpus	Camarines Sur	Buhi	Moraceae	1	981.0336466
1244	2032c84e-05a4-4226-97f0-def72a9dedee	7762	8	2.666666667	Brazil	1-Jan	24	1987	Dugand, A.	-44.5721272	-22.4912365	itatiaia - state of rio de janeiro, brazil	33	br	Senna_itatiaiae_R1_001.	596142	177748	0.29816386	Senna itatiaiae	Rio de Janeiro	Itatiaia	Leguminosae	5	323.3658346
1272	22b9aa40-800b-4613-b536-7abca9ac4124	2880	9	3	Congo (Democratic Republic of the)	12-Dec	Not Shown	1938	Duke, J. A.	24.9042208	0.5455462	tshopo, democratic republic of the congo	82	br	Crudia_laurentii_R1_001.	987668	212582	0.215236294	Crudia laurentii	Orientale	Tshopo	Leguminosae	5	1262.362371
3880	54d3bff7-baf8-40d9-8ac0-11f92a3bf76d	2498	10	3.333333333	United States of America	8-Aug	2	1997	Duke, J. A.	-73.2625513	-3.7700696	NA	23	br	Brownea_coccinea_R1_001.	2445608	883631	0.361313424	Brownea coccinea	Florida	Miami-Dade	Leguminosae	5	580.0637327
5985	a0d32ec5-487f-4d1c-aa9f-4f11cd3faad1	2958	9	3	Guyana	6-Jun	12	1986	Duke, J. A.	-60.2110752	6.4642141	cuyuni-mazaruni, guyana	34	br	Dicymbe_bernardii_R1_001.	839638	523687	0.623705692	Dicymbe bernardii	Cuyuni-Mazaruni		Leguminosae	5	490.3819354
6096	a9466c3c-4041-4950-924f-9f92a43311aa	6746	7	2.333333333	China	Not Shown	Not Shown	1980	Duke, J. A.	101.3431058	24.4752847	yunnan, china	40	fg	Albizia_odoratissima_R1_001.	70308	12265	0.17444672	Albizia odoratissima	Yunnan		Leguminosae	5	189.4930068
6097	a95d7daf-9974-4473-a3b7-a6043e051f0e	6444	9	3	Philippines	7-Jul	19	1928	Duke, J. A.	121.774017	12.879721	philippines	92	br	Lithocarpus_castellarnauianus_R1_001.	4864	730	0.150082237	Lithocarpus castellarnauianus			Fagaceae	5	215.0544853
6100	a965ce44-cbd9-4103-bb5c-01dd9f0697b9	6441	9	3	Indonesia	10-Oct	3	1997	Duke, J. A.	111.4752851	-0.2787808	west kalimantan, indonesia	23	br	Lithocarpus_blumeanus_R1_001.	333066	57315	0.172083011	Lithocarpus blumeanus	Borneo	Kalimantan Barat	Fagaceae	5	245.8149085
6101	a9712036-85a1-41b4-adda-e33a40d8bc29	8572	7	2.333333333	Chile	3-Mar	24	1985	Duke, J. A.	-73.1149469	-40.5761897	osorno, los lagos, chile	35	fg	Alnus_glutinosa_R1_001.	9692554	2359174	0.243400656	Alnus glutinosa	Los Lagos (X)	Osorno	Betulaceae	6	416.2969724
6234	b3c37a23-6b9d-4646-9ff1-901d9407f92a	4392	8	2.666666667	Australia	10-Oct	16	1993	Duke, J. A.	151.1102815	-29.7627514	united states	27	br	Dillwynia_sericea_R1_001.	979288	439057	0.448343082	Dillwynia sericea	New South Wales	Inverell	Leguminosae	4	1889.41425
6254	b4f3c97a-e1d2-4101-a976-dddb6db60402	4378	7	2.333333333	Australia	12-Dec	21	1982	Duke, J. A.	121.6283098	-27.6728168	united states	38	fg	Daviesia_spinosissima_R1_001.	86454	44936	0.519767738	Daviesia spinosissima	Western Australia		Leguminosae	4	12.18732788
6255	b4f69f83-90f7-4f96-89bc-ae1ce834d8ce	8654	8	2.666666667	Uganda	9-Sep	27	2001	Duke, J. A.	32.290275	1.373333	uganda	19	br	Pouzolzia_denudata_R1_001.	2170048	693285	0.319479108	Pouzolzia denudata			Urticaceae	6	88.54682919
6384	bb089eb5-5ae7-408b-b070-8f15b925afea	8703	7	2.333333333	Chile	3-Mar	24	1985	Duke, J. A.	-73.1149469	-40.5761897	osorno, los lagos, chile	35	fg	Nothofagus_betuloides_R1_001.	2355956	757647	0.321587924	Nothofagus betuloides	Los Lagos (X)	Osorno	Nothofagaceae	6	546.8121484
5659	876634fa-f232-488f-82c6-8ed797f40be6	2083	5	1.666666667	United States of America	9-Sep	23	2010	Duke, J. A>	-110.5215459	33.6370567	gila county, az, usa	10	fg	Quercus_grisea_R1_001.	1032732	159552	0.154495067	Quercus grisea	Arizona	Gila	Fagaceae	1	1041.871777
5944	9c6c9bd7-e8ef-4b9a-be7a-2acd97f98290	2973	10	3.333333333	French Guiana	12-Dec	5	1976	Dumetz, N.	-52.3134531	4.92242	cayenne, french guiana	44	br	Dimorphandra_polyandra_R1_001.	1129820	278979	0.246923404	Dimorphandra polyandra	Cayenne		Leguminosae	5	49.22980937
6313	b75ffdbd-e9b8-43a2-900a-ac22f7d40623	8667	9	3	Mexico	4-Apr	10	1985	Duvall, Chris S.	-92.0943351	16.9087258	ocosingo municipality, chis., mexico	35	br	Brosimum_alicastrum_R1_001.	349994	29399	0.083998583	Brosimum alicastrum	Chiapas	Ocosingo	Moraceae	6	149.2011848
6314	b762a393-37cb-4a7a-8adb-971148b77410	4338	6	2	Gabon	11-Nov	30	1994	Duvall, Chris S.	11.1617356	-2.8821033	united states	26	fg	Dalbergia_oligophylla_R1_001.	4950700	1828819	0.369406145	Dalbergia oligophylla	Nyanga		Leguminosae	4	1198.857016
6315	b76330be-ef39-4f6e-85fa-c4d741437caf	4339	7	2.333333333	Gabon	12-Dec	12	1994	Duvall, Chris S.	10.0303723	-2.7404898	united states	26	fg	Dalbergia_pachycarpa_R1_001.	3321242	1190776	0.358533344	Dalbergia pachycarpa	Nyanga	Gamba	Leguminosae	4	584.9377434
7163	e0e011ed-5700-4909-b86b-b4f2d27cfc74	4943	8	2.666666667	Madagascar	10-Oct	10	2003	Ebalo, Liborio E.	49.9059405	-16.8944201	NA	17	br	Sakoanala_madagascariensis_R1_001.	133022	39285	0.295327089	Sakoanala madagascariensis	Analanjirofo	Nosy-Boraha	Leguminosae	4	60.9274351
7211	e2112002-a9e7-4dcf-b5f0-74bb39b5de4a	4919	9	3	Madagascar|United States of America	9-Sep	20	1968	Edmondson, N.Z.	46.670534	-19.7184663	NA	52	br	Pyranthus_pauciflora_R1_001.	42100	18149	0.431092637	Pyranthus pauciflora	Antananarivo|Missouri	Vakinankaratra	Leguminosae	4	244.6234836
390	1105526e-4605-41f9-b2a0-32d2ac071aec	3954	6	2	South Africa	1-Jan	4	1983	Edwards	30.8958242	-28.5305539	united states	37	NA	Argyrolobium_summomontanum_R1_001.	297378	129589	0.43577198	Argyrolobium summomontanum	KwaZulu-Natal		Leguminosae	4	235.0920849
392	111c3e4c-acd1-4eb9-8352-c5c213fd2033	3952	6	2	South Africa	1-Jan	26	1985	Edwards	30.8958242	-28.5305539	united states	35	NA	Argyrolobium_sankeyi_R1_001.	1325728	589056	0.444326438	Argyrolobium sankeyi	KwaZulu-Natal		Leguminosae	4	455.8306149
426	11ed8141-b51c-427b-9551-219308c75aa5	4006	9	3	South Africa	11-Nov	2	1993	Edwards	20.402376	-34.4897034	united states	27	br	Aspalathus_ericifolia_R1_001.	1542580	386710	0.250690402	Aspalathus ericifolia	Western Cape	Overberg	Leguminosae	4	487.5658403
7295	e442088c-eff2-426c-8a03-f3bbbf9b9203	4849	9	3	Madagascar	2-Feb	28	2012	Edwards, C.	44.0341961	-18.0524283	NA	8	br	Pongamiopsis_viguieri_R1_001.	3245956	1483683	0.457086603	Pongamiopsis viguieri	Melaky	Maintirano	Leguminosae	4	3617.140948
6966	cd075565-fd81-4d4d-baca-41a782510438	8797	5	1.666666667	Argentina	12-Dec	30	1972	Edwards, Sue.	-65.2192903	-26.8221127	tucum<e1>n, argentina	48	fg	Senna_hookeriana_R1_001.	156524	49162	0.314086019	Senna hookeriana	Tucumán		Leguminosae	6	1458.212887
5604	85e906b1-7017-42c9-bddc-9a934460955a	2108	7	2.333333333	Mexico	8-Aug	27	1989	Egan, A. N.	-100.0509673	20.7812807	col<f3>n, qro., mexico	31	fg	Quercus_potosina_R1_001.	304574	50279	0.165079751	Quercus potosina	Querétaro	Colón	Fagaceae	1	2120.573743
1386	27454f09-8d2c-41ed-b924-bf63b6ee4445	6209	4	1.333333333	Australia	1-Jan	Not Shown	1945	Eggling, W. J.	153.3446649	-27.3123953	moreton bay, queensland, australia	75	ng	Ficus_fraseri_R1_001.	2547798	493554	0.193717869	Ficus fraseri	Queensland	Moreton Bay	Moraceae	5	962.871115
6131	acb67fb5-d2c1-4053-bcd1-63da66908a7b	8605	9	3	Mexico	6-Jun	28	1941	Eilers, Lawrence J.	-101.7068294	27.058676	coahuila, mexico	79	br	Quercus_pungens_R1_001.	972196	140297	0.144309378	Quercus pungens	Coahuila		Fagaceae	6	69.80896575
6291	b6a935a8-51e8-4f63-b7ae-a68d75a394f7	4345	9	3	Madagascar	2-Feb	3	2005	Eilers, Lawrence J.	49.2942833	-12.3231349	united states	15	br	Dalbergia_hildebrandtii_R1_001.	206970	106503	0.514581823	Dalbergia hildebrandtii	Diana	Antsiranana II	Leguminosae	4	780.1027022
6310	b73b976b-06aa-4d24-ab6a-733530dfbe9e	4333	9	3	Gabon	2-Feb	26	2011	Eilers, Lawrence J.	10.0807298	0.4432864	united states	9	br	Dalbergia_librevillensis_R1_001.	1380196	599872	0.434628125	Dalbergia librevillensis	Estuaire		Leguminosae	4	1610.75275
6311	b745897c-df61-47cb-bbe3-71bcec50d7b1	4334	9	3	Cameroon	6-Jun	3	1984	Eilers, Lawrence J.	9.2785583	4.0972466	united states	36	br	Dalbergia_louisii_R1_001.	1042812	442153	0.424000683	Dalbergia louisii	Sud-Ouest	Fako	Leguminosae	4	503.270986
4843	72f58f15-f35c-469d-971e-a2063c00c2f8	3075	7	2.333333333	Brazil	4-Apr	5	2007	Eiten, George	-51.92528	-14.235004	NA	13	fg	Hymenaea_fariana_R1_001.	391196	31198	0.079750304	Hymenaea fariana	Espirito Santo		Leguminosae	5	430.8106932
5462	82c5771b-97da-46e3-a7ac-383d7f8ee16e	1964	4	1.333333333	Brazil	11-Nov	11	2011	Ek, R.C.	-37.4589828	-11.3540345	santa luzia do itanhy, se, 49230-000, brazil	9	ng	Clarisia_ilicifolia_R1_001.	4712770	1181536	0.250709455	Clarisia ilicifolia	Sergipe	Santa Luzia do Itanhy	Moraceae	1	261.8449882
298	0e766882-aba7-4c9d-960d-22420f420580	3894	9	3	Gabon	2-Feb	3	1999	Elia	12.1632718	-1.1098223	united states	21	br	Aganope_impressa_R1_001.	6446128	3453045	0.535677386	Aganope impressa	Ogooué-Lolo	Lolo-Bouenguidi	Leguminosae	4	2466.67793
7261	e309b15b-963e-4afb-bb37-cbdb0b68a8bb	4855	7	2.333333333	Benin	8-Aug	17	1998	Elia, John	3.3817264	10.2901302	NA	22	fg	Pseudoeriosema_andongense_R1_001.	292946	114337	0.390300601	Pseudoeriosema andongense	Borgou	Kalalé	Leguminosae	4	140.1030315
4572	674090fd-199f-4bb1-ad36-355cc590aa11	4805	9	3	Brazil	1-Jan	14	2000	Elias, Tom	-52.0215415	-25.2520888	NA	20	br	Luetzelburgia_guaissara_R1_001.	4367392	1949409	0.446355399	Luetzelburgia guaissara	Paraná		Leguminosae	4	1173.708895
6448	be1efb10-424e-4f81-87a1-728996b8ff56	1072	6	2	Mexico	10-Oct	26	1963	Elleh, Sayu	-103.3070959	19.4715159	tecalitl<e1>n, jalisco, mexico	57	fg	Marina_unifoliata_R1_001.	422848	142305	0.336539371	Marina unifoliata	Jalisco	Tecalitlán	Leguminosae	1	1055.461923
3710	4febca17-746c-477e-9747-0ec60d12d326	4688	10	3.333333333	South Africa	6-Jun	12	1993	Elorsa C., Misael	21.8568586	-33.2277918	NA	27	br	Liparia_splendens_R1_001.	102162	40924	0.400579472	Liparia splendens	Western Cape		Leguminosae	4	13.81199812
7078	dbf17170-9a57-4ed5-91fa-2d056ed32247	3782	9	3	Taiwan, Province of China	11-Nov	6	1988	Endo, Y.	121.161015	22.9340848	NA	32	br	Indigofera_tinctoria_R1_001.	1242612	438229	0.352667607	Indigofera tinctoria	Taitung	Peinan	Leguminosae	3	76.52426941
858	1895971c-1f78-4810-923c-cef284291ee9	542	9	3	Costa Rica	1-Jan	26	1992	Enti	-84.8294211	9.9778439	puntarenas province, punta arenas, costa rica	28	br	Cojoba_rufescens_R1_001.	156564	41703	0.266363915	Cojoba rufescens	Puntarenas		Leguminosae	1	57.24484922
4703	6ce5bc31-c977-4f70-8a45-3256fd1c4e09	4726	14	4.666666667	Cuba	10 - October|11 - November	10|11	1992	Enti, A. A.	-77.9053182	21.3926035	NA	28	bl	Brya_microphylla_R1_001.	26424	2858	0.108159249	Brya microphylla	Camagüe|Camaguey	Maragaoa	Leguminosae	4	65.47651177
5956	9d5f6a4d-f255-4390-8821-71a93ad6bd6b	2975	9	3	Brazil	4-Apr	25	1985	Enti, A. A.	-58.4433841	-3.1419263	NA	35	br	Dimorphandra_parviflora_R1_001.	427336	130309	0.304933355	Dimorphandra parviflora			Leguminosae	5	30.38363458
3978	570b924b-9e05-4061-ad00-9a4a703deca3	4472	8	2.666666667	Madagascar	11-Nov	21	1996	Enti, A.A.	49.1423666	-12.8955434	NA	24	br	Erythrina_ankaranensis_R1_001.	388780	141732	0.36455579	Erythrina ankaranensis	Antsiranana	Réserve Spéciale d'Ankarana|Ambilobe	Leguminosae	4	318.3835126
3765	51cb80d2-7ec5-4ad9-a8f2-f81c9d90db1f	4653	5	1.666666667	Tanzania, United Republic of	5-May	18	1997	Eoning, Ken	31.0736389	-6.3477635	NA	23	fg	Kotschya_capitulifera_R1_001.	1747962	679215	0.388575381	Kotschya capitulifera	Mpanda District|T4	Mpanda	Leguminosae	4	1811.937716
7470	ece31468-6d49-49e0-be12-217de4e37937	3630	9	3	Sri Lanka	12-Dec	30	1968	Erdmann West	79.9138889	8.4591667	NA	52	br	Crotalaria_lunulata_R1_001.	207644	5785	0.027860184	Crotalaria lunulata	Maduru Odai		Leguminosae	3	537.1724383
1563	2ad517c8-66c6-4d0a-a3e8-b2e169f0a5c4	6301	6	2	Gabon	9-Sep	27	1997	Espanola, Delfin P.	12.4380581	-0.8844093	ogooue-lolo, gabon	23	fg	Utsetela_gabonensis_R1_001.	510656	107426	0.210368624	Utsetela gabonensis	Ogooué-Lolo		Moraceae	5	887.81
4686	6b960c12-1d1a-4542-99b2-8511e1d1c2f0	4735	7	2.333333333	Madagascar	1-Jan	17	2007	Espuelas, I.	43.6854936	-23.3516191	NA	13	fg	Mundulea_antanossarum_R1_001.	172924	42398	0.245182855	Mundulea antanossarum	Toliara|Anosy	Toliara|Anosy	Leguminosae	4	31.57505942
314	0ec17c0c-3d75-49d8-b78d-983602848d4b	3878	8	2.666666667	South Africa	6-Jun	10	1985	Esterhuysen	20.402376	-34.4897034	united states	35	br	Amphithalea_tomentosa_R1_001.	3256666	1712498	0.525843915	Amphithalea tomentosa	Western Cape	Overberg	Leguminosae	4	538.6887972
316	0ee07b4c-8b8b-4654-b719-ac260e44d6a8	3876	7	2.333333333	South Africa	6-Jun	25	1966	Esterhuysen	20.402376	-34.4897034	united states	54	fg	Amphithalea_sericea_R1_001.	61816	22012	0.356089038	Amphithalea sericea	Western Cape	Overberg	Leguminosae	4	497.8554185
321	0eee36ae-f595-4cd7-aab1-59d66bb47e7d	3871	9	3	South Africa	11-Nov	2	1894	Esterhuysen	22.047637	-33.704229	united states	126	br	Amphithalea_fourcadei_R1_001.	74372	40296	0.541816813	Amphithalea fourcadei	Western Cape	Garden Route	Leguminosae	4	179.31174
324	0f02f894-be62-4e39-aed0-5d09c49208d1	3867	9	3	South Africa	1-Jan	2	1980	Esterhuysen	19.7591675	-33.4220698	united states	40	br	Amphithalea_concava_R1_001.	325978	21644	0.066397119	Amphithalea concava	Western Cape	Cape Winelands	Leguminosae	4	634.111096
325	0f0cd4b0-1871-4898-9def-1fc52feb544d	3866	6	2	South Africa	2-Feb	16	1992	Esterhuysen	20.402376	-34.4897034	united states	28	fg	Amphithalea_biovulata_R1_001.	697592	357574	0.512583287	Amphithalea biovulata	Western Cape	Overberg	Leguminosae	4	652.9572708
328	0f41b0bb-bfcb-4e77-a612-273ecce80295	3864	7	2.333333333	Malawi	7-Jul	12	1988	Esterhuysen	34.5140637	-15.5997929	united states	32	fg	Aeschynomene_schliebenii_R1_001.	113598	40734	0.358580257	Aeschynomene schliebenii	Southern	Mwanza	Leguminosae	4	1622.310725
401	11426e0e-d1a1-46ab-81fa-d7dd8eb66d9b	4068	6	2	South Africa	10-Oct	10	1974	Esterhuysen	19.425233	-34.2313845	united states	46	fg	Aspalathus_sericea_R1_001.	928696	447287	0.48162908	Aspalathus sericea	Cape	Caledon	Leguminosae	4	521.4672927
404	1151a63e-1942-41cd-a772-dd3eaea9adc4	3944	5	1.666666667	Lesotho	1-Jan	13	1996	Esterhuysen	28.2526623	-28.9510773	united states	24	fg	Argyrolobium_longifolium_R1_001.	1159330	528823	0.45614536	Argyrolobium longifolium	Leribe		Leguminosae	4	391.8186075
415	11b9951f-1ff0-4660-9eaf-d5978e756ac7	4060	6	2	South Africa	11-Nov	20	1980	Esterhuysen	19.7591675	-33.4220698	united states	40	fg	Aspalathus_pigmentosa_R1_001.	1183264	261241	0.220779978	Aspalathus pigmentosa	Western Cape	Cape Winelands	Leguminosae	4	953.5993331
441	12613a0f-0b7b-42a9-b8df-788de07e270b	3994	9	3	South Africa	6-Jun	14	2000	Esterhuysen	25.6222214	-33.9610996	united states	20	br	Aspalathus_cinerascens_R1_001.	1501810	529810	0.352780978	Aspalathus cinerascens	Eastern Cape	Sarah Baartman	Leguminosae	4	1165.70722
446	12b3ad19-b87d-4721-80bd-837c8e537514	3989	6	2	South Africa	8-Aug	2	2006	Esterhuysen	19.949686	-30.4218185	united states	14	fg	Aspalathus_candicans_R1_001.	2883902	1123948	0.38973169	Aspalathus candicans	Northern Cape	Namakwa	Leguminosae	4	2758.548544
451	12d2e709-421a-4f21-87c4-b6c096089039	3985	10	3.333333333	South Africa	12-Dec	17	1973	Esterhuysen	21.8568586	-33.2277918	united states	47	br	Aspalathus_caespitosa_R1_001.	16564	5841	0.352632214	Aspalathus caespitosa	Western Cape		Leguminosae	4	305.3861506
454	12e1e8d2-65f3-4194-841c-6c1868acc247	3982	5	1.666666667	South Africa	11-Nov	5	1986	Esterhuysen	18.5700636	-33.9142871	united states	34	fg	Aspalathus_aspalathoides_R1_001.	29750	5284	0.177613445	Aspalathus aspalathoides	Western Cape	City of Cape Town	Leguminosae	4	77.8240056
464	13312cb6-a908-446d-9365-ee786d08cea6	3972	6	2	South Africa	8-Aug	10	1983	Esterhuysen	20.402376	-34.4897034	united states	37	fg	Aspalathus_alopecurus_R1_001.	1649564	639976	0.38796676	Aspalathus alopecurus	Western Cape	Overberg	Leguminosae	4	315.6757288
465	13360293-c3f8-44c5-9785-32bd3a9dd6c4	4055	6	2	South Africa	5-May	22	1975	Esterhuysen	22.2026347	-33.6007225	united states	45	fg	Aspalathus_pedunculata_R1_001.	1433066	493935	0.344670099	Aspalathus pedunculata	Cape	Oudtshoorn	Leguminosae	4	997.9260711
467	133a3c72-ee4a-4453-98bc-cf189e1dc9d4	4053	5	1.666666667	South Africa	1-Jan	1	1962	Esterhuysen	21.8568586	-33.2277918	united states	58	fg	Aspalathus_pedicellata_R1_001.	1455492	599020	0.411558428	Aspalathus pedicellata	Western Cape		Leguminosae	4	211.263588
469	1352c8b7-8aeb-42d2-89b2-7a889521f699	4050	8	2.666666667	South Africa	9-Sep	23	1969	Esterhuysen	18.6175626	-32.2129777	united states	51	br	Aspalathus_polycephala_R1_001.	982096	434362	0.442280592	Aspalathus polycephala	Western Cape	West Coast District	Leguminosae	4	919.5604626
471	13556bee-6140-4608-b528-cf4f85ce37d4	4049	7	2.333333333	South Africa	12-Dec	16	1963	Esterhuysen	19.7591675	-33.4220698	united states	57	fg	Aspalathus_pallidiflora_R1_001.	2350692	1073401	0.456631919	Aspalathus pallidiflora	Western Cape	Cape Winelands	Leguminosae	4	959.1878044
485	139ef703-5fef-4a1a-bf0d-a9fcd05e0b0d	4039	6	2	South Africa	10-Oct	28	1954	Esterhuysen	21.8568586	-33.2277918	united states	66	fg	Aspalathus_longipes_R1_001.	735040	308912	0.420265564	Aspalathus longipes	Western Cape		Leguminosae	4	336.796442
510	13ec61f1-d9ec-4f00-8223-322311e254d3	4028	9	3	South Africa	9-Sep	21	1983	Esterhuysen	20.402376	-34.4897034	united states	37	br	Aspalathus_joubertiana_R1_001.	305994	111084	0.363026726	Aspalathus joubertiana	Western Cape	Overberg	Leguminosae	4	103.6021068
531	142cf2da-7c74-4f64-a8ff-1417ebd1e3d2	4019	9	3	South Africa	11-Nov	22	1956	Esterhuysen	19.7591675	-33.4220698	united states	64	br	Aspalathus_grandiflora_R1_001.	1348532	353493	0.262131711	Aspalathus grandiflora	Western Cape	Cape Winelands	Leguminosae	4	778.451563
598	14e8fd56-28a2-49cb-8b7d-908d235baabb	4078	5	1.666666667	South Africa	11-Nov	30	1975	Esterhuysen	18.860152	-33.9321045	united states	45	fg	Aspalathus_spinosissima_R1_001.	1367994	687952	0.502891095	Aspalathus spinosissima	Cape	Stellenbosch	Leguminosae	4	462.0043618
728	16d55fc0-9e65-45d6-99e2-fecc4130c0b9	4244	9	3	South Africa	12-Dec	15	1957	Esterhuysen	19.7591675	-33.4220698	united states	63	br	Coelidium_esterhuyseniae_R1_001.	275616	107555	0.390234965	Coelidium esterhuyseniae	Western Cape	Cape Winelands	Leguminosae	4	10.12941224
6320	b77e6de3-81db-4863-a9f8-30ca6fb3cc8a	4342	14	4.666666667	Madagascar	8-Aug	30	2005	Esterhuysen	49.2942833	-12.3231349	united states	15	bl	Dalbergia_abrahamii_R1_001.	891362	374038	0.419625248	Dalbergia abrahamii	Diana	Antsiranana II	Leguminosae	4	1354.064104
7279	e386371f-669d-494c-b654-a25412c5ba4d	3703	9	3	Nepal	6-Jun	15	1987	Esterhuysen, E.	87.460397	26.6799002	NA	33	NA	Dalbergia_latifolia_R1_001.	762962	390831	0.51225487	Dalbergia latifolia	Terai Koshi Zone	Morang	Leguminosae	3	96.99511444
3715	4ffd708c-bed8-4b24-a7b6-d742b1f2f346	2542	5	1.666666667	Mexico	8-Aug	24	1985	Estrada C., A. Eduardo	-110.9559192	29.0729673	hermosillo, sonora, mexico	35	fg	Caesalpinia_pumila_R1_001.	4117144	971141	0.235877346	Caesalpinia pumila	Sonora	Hermosillo	Leguminosae	5	1643.902546
6978	ce29a6c2-0149-4622-9eb2-6affbe516c00	8785	8	2.666666667	Iran (Islamic Republic of)	6-Jun	30	1964	Evans, Kayleen	53.045893	29.1043813	fars province, iran	56	br	Prosopis_farcta_R1_001.	1332512	349560	0.262331596	Prosopis farcta	Fars		Leguminosae	6	1490.219586
7352	e660116e-748c-45f8-ac96-c26e340c3c97	8903	9	3	Italy	5-May	5	1988	Evans, Kayleen	12.56738	41.87194	italy	32	br	Cytisus_scoparius_R1_001.	1134274	598705	0.527831018	Cytisus scoparius			Leguminosae	6	196.9664899
369	10742e99-d935-4906-ada3-82d2d5294933	3906	9	3	Cameroon	11-Nov	11	1985	Ewango	9.3673084	5.1573493	united states	35	br	Angylocalyx_oligophyllus_R1_001.	2459376	1030545	0.419027021	Angylocalyx oligophyllus	Southwest Province		Leguminosae	4	476.1931486
6038	a6f566f6-1ae0-4f06-9fe1-f66c91af0bea	8547	10	3.333333333	Tanzania, United Republic of	2-Feb	18	2006	Ewango	36.7819505	-8.9802246	ulanga, tanzania	14	br	Cucumis_hirsutus_R1_001.	216888	135386	0.624220796	Cucumis hirsutus	Morogoro	Ulanga	Cucurbitaceae	6	173.2463044
6107	a9a20e9a-8cb7-489e-92ed-d55be40ccf7a	6436	9	3	Viet Nam	2-Feb	16	1934	Ezrom, P.	108.1428669	11.5752791	l<e2>m d<U+1ED3>ng, vietnam	86	br	Lithocarpus_vestitus_R1_001.	16062	714	0.044452746	Lithocarpus vestitus	Lam Dong		Fagaceae	5	511.6109599
7332	e59983ec-25ba-479d-89f0-6f3d38dde835	8888	9	3	Zambia	2-Feb	24	1995	Ezrom, P.	24.4232735	-11.7401439	mwinilunga, zambia	25	br	Copaifera_baumiana_R1_001.	1040578	437279	0.420227028	Copaifera baumiana		Mwinilunga	Leguminosae	6	464.9287683
7341	e5dfa8fe-c5ab-4f00-8c09-fbab9b18e322	8885	4	1.333333333	Tanzania, United Republic of	11-Nov	3	2005	Ezrom, P.	39.4035876	-10.1791438	lindi rural, tanzania	15	ng	Bobgunnia_madagascariensis_R1_001.	1725802	385702	0.223491455	Bobgunnia madagascariensis	Lindi	Lindi Rural	Leguminosae	6	935.18278
6356	b9ab0366-9ee8-46db-9e94-a869ba1a636b	4299	4	1.333333333	Tanzania, United Republic of	5-May	22	2008	Faden	32.7548364	-5.6229011	united states	12	ng	Crotalaria_stuhlmannii_R1_001.	266532	108971	0.408847718	Crotalaria stuhlmannii	Tabora	Sikonge	Leguminosae	4	31.68337077
1775	2e6a92d2-ee27-414d-b698-364ba3fea3e3	6315	8	2.666666667	United States of America	1-Jan	19	1937	Faden, R.B.	-73.8648268	40.8447819	the bronx, ny, usa	83	br	Begonia_engleri_R1_001.	1882112	828771	0.440340957	Begonia engleri	New York	Bronx	Begoniaceae	5	376.1134618
3793	528773d3-180c-4b22-b597-711fe07febea	4618	7	2.333333333	Benin	11-Nov	7	1998	Fakih, S. A.	2.5941239	8.8879709	NA	22	fg	Indigofera_macrophylla_R1_001.	2759428	1411806	0.511629946	Indigofera macrophylla	Borgou	Tchaourou	Leguminosae	4	434.3849678
7224	e2623b17-38d6-408b-8621-d82b53468fdd	3717	3	1	Hong Kong	12-Dec	7	2002	Fang, W. P.	114.1693611	22.3193039	NA	18	ng	Codariocalyx_gyroides_R1_001.	2272758	871506	0.383457456	Codariocalyx gyroides			Leguminosae	3	3340.638631
2737	3d06559d-e891-490c-9d83-b87df8b77bd1	7962	10	3.333333333	United States of America	6-Jun	10	1998	Farney, C.	-110.4029329	40.1632913	duchesne, ut 84021, usa	22	NA	Potentilla_concinna_R1_001.	2023524	520414	0.257182025	Potentilla concinna	Utah	Duchesne	Rosaceae	5	1389.37
5385	809dc8d2-0792-4943-bebd-e95aef7b4d71	1797	3	1	Mexico	10-Oct	13	1995	Farney, C.	-93.0081378	16.7021616	chiapa de corzo, chis., mexico	25	ng	Rytidostylis_gracilis_R1_001.	876744	387842	0.442366301	Rytidostylis gracilis	Chiapas	Chiapa de Corzo	Cucurbitaceae	1	1025.995438
1553	2aa4a8b5-3707-4c1c-946f-447810f3ab7f	6391	9	3	Brazil	10-Oct	18	1943	Fay, J. M.	-46.4244141	-23.8916151	cubat<e3>o, state of s<e3>o paulo, brazil	77	br	Begonia_parilis_R1_001.	102184	29288	0.286620215	Begonia parilis	São Paulo	Cubatão	Begoniaceae	5	9.912789543
3717	501a1b18-b78a-470d-ab91-01baa60daa39	2540	3	1	Costa Rica	2-Feb	5	1993	Fay, J. M.	-85.4436706	10.6267399	guanacaste province, costa rica	27	ng	Caesalpinia_exostemma_R1_001.	1042514	292192	0.280276332	Caesalpinia exostemma	Guanacaste		Leguminosae	5	1092.168019
4729	6e4667dc-81ab-4b3e-beab-1ac0a98c27de	2310	7	2.333333333	Cameroon	6-Jun	25	1986	Fay, J. M.	12.354722	7.369722	cameroon	34	fg	Anthonotha_leptorrhachis_R1_001.	778586	214889	0.275999055	Anthonotha leptorrhachis			Leguminosae	5	2108.380715
4855	7338d78b-4314-4dbe-b09c-b41aa9266c52	229	6	2	Mexico	8-Aug	7	1969	Fay, J. M.	-111.6175	26.2066667	sierra de la giganta, baja california sur, mexico	51	fg	Mimosa_brandegei_R1_001.	1590924	392428	0.246666717	Mimosa brandegei	Baja California Sur	Sierra de la Giganta	Leguminosae	1	2369.768758
5908	97ae3d2c-719f-41b7-b008-38bd19eaf6e7	3035	4	1.333333333	Bolivia (Plurinational State of)	2-Feb	13	1980	Fay, J. M.	-64.7295667	-21.5177889	tarija, bolivia	40	ng	Gleditsia_amorphoides_R1_001.	1836250	754812	0.411061675	Gleditsia amorphoides	Tarija		Leguminosae	5	173.2463044
4019	58088132-455e-47ac-bc31-8d8a6e85d505	4434	10	3.333333333	South Africa	1-Jan	11	1984	Fay, John M.	28.3461948	-26.1777025	NA	36	br	Eriosema_ellipticifolium_R1_001.	459178	191645	0.417365379	Eriosema ellipticifolium	Gauten	Ekurhuleni	Leguminosae	4	1145.004474
4732	6e85d2fb-0b08-4216-ac5e-5ba0903c8a80	2307	9	3	Gabon	4-Apr	18	1987	Fay, John M.	-36.7819505	-7.2399609	NA	33	br	Anthonotha_acuminata_R1_001.	324126	101394	0.312822791	Anthonotha acuminata			Leguminosae	5	366.4737517
7331	e598ad5a-662b-48da-aea0-6de6f07d5b6e	8889	4	1.333333333	Tanzania, United Republic of	11-Nov	17	2005	Fay, John M.	39.497082	-8.965874	kilwa kisiwani, tanzania	15	ng	Cordyla_africana_R1_001.	3373748	1169058	0.3465161	Cordyla africana	Lindi	Kilwa	Leguminosae	6	1676.163267
47	0113b67a-22d5-4b70-bef0-ce1256057a3b	3404	7	2.333333333	China	8-Aug	11	1993	Fedtsch, B	96.4077358	35.744798	NA	27	fg	Astragalus_nivalis_R1_001.	1275522	770564	0.604116589	Astragalus nivalis	Qinghai		Leguminosae	3	1346.697483
536	1449024a-bd37-4959-8012-90fbd2d326b3	4018	5	1.666666667	South Africa	10-Oct	26	1987	Fellingham	20.402376	-34.4897034	united states	33	fg	Aspalathus_hispida_R1_001.	2179960	1078331	0.494656324	Aspalathus hispida	Western Cape	Overberg	Leguminosae	4	1162.023909
7058	d894dd58-6fbc-438e-8f4e-f029e1d16cb9	3750	8	2.666666667	Thailand	3-Mar	6	2003	Femnaudes, L.	98.9853008	18.7883439	NA	17	br	Flemingia_lineata_R1_001.	1661956	778660	0.468520226	Flemingia lineata	Chiang Mai		Leguminosae	3	97.64498254
7421	e8c0e4f1-741f-44f1-8334-6dbd4d37907e	3329	9	3	Brazil	3-Mar	7	1986	Feng, K. M.	-65.8560646	-3.4168427	NA	34	br	Aldina_heterophylla_R1_001.	1170320	549966	0.469927883	Aldina heterophylla	Amazonas		Leguminosae	2	473.8102989
7635	f4872102-14f9-4b8e-a8c1-dc7e2dfcc5e1	3560	9	3	Sri Lanka	6-Jun	12	1972	Feng, K. M.	80.6350107	7.2931588	NA	48	br	Camoensia_scandens_R1_001.	64160	29363	0.457652743	Camoensia scandens	Central Prrovince	Kandy District	Leguminosae	3	1159.229674
7400	e7c8cf45-929d-4215-b40c-47f73f7f003e	3334	9	3	United States of America	6-Jun	30	1934	Feng, K.M.	-101.0020119	47.5514926	NA	86	br	Amorpha_nana_R1_001.	126422	57274	0.453038237	Amorpha nana	North Dakota		Leguminosae	2	552.877584
5685	881be51c-11b8-4cf8-976b-e226cf4307b3	2152	4	1.333333333	China	5-May	22	2003	Fern<e1>ndez N., R.	111.314117	26.394403	dong'an county, yongzhou, hunan, china	17	ng	Ficus_abelii_R1_001.	1247516	225955	0.181123929	Ficus abelii	Hunan	Dongan	Moraceae	1	1234.801047
2355	37ef14b0-d45f-44b0-ae34-995ad616f4d1	6148	9	3	Ecuador	9-Sep	14	1989	Fernandes, A	-77.8129684	-0.9955964	napo, ecuador	31	br	Ficus_castellviana_R1_001.	565664	98358	0.173880608	Ficus castellviana	Napo		Moraceae	5	812.49
4571	67301dea-0584-47f8-a08e-a65d68be308a	2374	9	3	Brazil	3-Mar	24	1973	Fernandes, C. H. deM	-51.92528	-14.235004	NA	47	br	Bauhinia_curvula_R1_001.	127764	36300	0.284117592	Bauhinia curvula	Goiás	Serra Geral do Paraná	Leguminosae	5	591.4364244
7159	e0d1dff2-45be-456f-8700-fe8ed19d5953	4946	11	3.666666667	Viet Nam	3-Mar	24	2005	Fernandes, Jos	107.6707417	16.1249688	NA	15	bb	Sarcodum_scandens_R1_001.	94562	25431	0.268934667	Sarcodum scandens	Thua Thien-Hue	Nam Dong	Leguminosae	4	10.12941224
7479	ed52de05-c5ef-49dc-89d5-dc5b3e26393a	3627	7	2.333333333	Myanmar	9-Sep	10	2001	Fernandes, Joseph	97.4056928	27.3181901	NA	19	fg	Crotalaria_ferruginea_R1_001.	2085338	763656	0.366202505	Crotalaria ferruginea	Kachin	Putao	Leguminosae	3	459.5132008
7790	f86ef766-0c66-49eb-ad5a-3a9dd1398a81	3523	9	3	Thailand	1-Jan	16	1987	Fernandes, Joseph	100.992541	15.870032	NA	33	br	Cajanus_volubilis_R1_001.	1431288	780699	0.545452068	Cajanus volubilis			Leguminosae	3	1359.779586
5000	76cd16d8-89fc-41aa-a184-4283b9a7b61b	1098	7	2.333333333	Guatemala	8-Aug	30	1988	Ferreira, C. A. Cid	-90.230759	15.783471	guatemala	32	fg	Pithecellobium_halogenes_R1_001.	1025514	312261	0.304492186	Pithecellobium halogenes			Leguminosae	1	2760.580715
7422	e8c2c2ba-c050-4297-b1ed-acfa608feef0	3681	9	3	Papua New Guinea	2-Feb	12	2008	Ferreira, C.A. Cid	143.95555	-6.314993	NA	12	br	Derris_rubrocalyx_R1_001.	81630	29544	0.361925763	Derris rubrocalyx			Leguminosae	3	14.57017757
4411	62910b6d-34f9-4edc-b763-2e2e44de9c6f	8431	6	2	China	7-Jul	4	1998	Ferreira, Cid	102.8054753	30.2638032	sichuan, china	22	fg	Spenceria_ramalana_R1_001.	3054978	745329	0.24397197	Spenceria ramalana	Sichuan		Rosaceae	5	983.954893
5325	7ee45596-5271-45d0-8675-45822e777c2b	1847	9	3	Costa Rica	4-Apr	24	1966	Ferreira, Cid	-83.9161935	9.8638091	cartago province, cartago, costa rica	54	br	Alfaroa_manningii_R1_001.	213378	26265	0.123091415	Alfaroa manningii	Cartago		Juglandaceae	1	99.37796413
272	0d7fb8d1-f140-48c8-a04c-20977e520195	3846	4	1.333333333	Not shown	10-Oct	9	1996	Festo	NA	NA	united states	24	ng	Aeschynomene_kerstingii_R1_001.	4876434	1569967	0.32194981	Aeschynomene kerstingii			Leguminosae	4	2127.559333
279	0dcead31-7ff1-402f-9c04-c8d459b63f7f	3838	8	2.666666667	Benin	10-Oct	28	1999	Festo	3.3842473	11.8633332	united states	21	br	Aeschynomene_crassicaulis_R1_001.	1826902	611025	0.334459648	Aeschynomene crassicaulis	Borgou	Malanville	Leguminosae	4	1974.384415
577	14ab72a3-1c5e-4ac2-a180-22894c5fff0b	4139	7	2.333333333	Tanzania, United Republic of	3-Mar	21	2006	Festo	37.6591144	-6.8277556	united states	14	fg	Baphia_pauloi_R1_001.	1249148	183765	0.147112272	Baphia pauloi	Morogoro	Morogoro Rural	Leguminosae	4	2569.810627
6362	ba23cdcd-149b-4154-8034-8149fedc34ee	4296	6	2	Tanzania, United Republic of	3-Mar	8	2000	Festo	33.4469289	-2.5901054	united states	20	fg	Crotalaria_spinosa_R1_001.	942290	365162	0.387526133	Crotalaria spinosa	Mwanza	Magu	Leguminosae	4	73.81648568
3776	5235b313-f6f7-416b-9e98-305cec986204	4643	7	2.333333333	Zambia	3-Mar	25	1994	Festo, L.	31.4513314	-11.8280231	NA	26	fg	Indigofera_trachyphylla_R1_001.	1092312	575874	0.527206512	Indigofera trachyphylla	Muchinga	Mpika	Leguminosae	4	198.1579148
5998	a32a9fbf-6250-4928-aaf6-fd43026f4889	2945	9	3	Gabon	10-Oct	18	1985	Festo, L.	10.9807003	-1.4930303	ngounie, gabon	35	br	Dialium_pachyphyllum_R1_001.	497478	177642	0.357085137	Dialium pachyphyllum	Ngounié		Leguminosae	5	146.1684671
6017	a519b4f6-e19b-4d40-8abd-68507c3f2ccc	8505	8	2.666666667	Tanzania, United Republic of	6-Jun	5	2005	Festo, L.	36.9917125	-6.8342745	kilosa, tanzania	15	br	Polygala_multifurcata_R1_001.	291844	7940	0.027206316	Polygala multifurcata		Kilosa	Polygalaceae	6	326.2902411
6037	a6ef2d5e-b76a-4d57-a182-39a3b6228216	8548	6	2	Peru	6-Jun	6	1993	Festo, L.	-78.5127855	-7.1617465	cajamarca, peru	27	fg	Cyclanthera_brachybotrys_R1_001.	682100	316093	0.463411523	Cyclanthera brachybotrys	Cajamarca	Cajamarca	Cucurbitaceae	6	1289.288642
6385	bb089eb5-5ae7-408b-b070-8f15b925afea	8702	7	2.333333333	Chile	3-Mar	24	1985	Festo, L.	-73.1149469	-40.5761897	osorno, los lagos, chile	35	fg	Nothofagus_betuloides_R1_001.	1170146	120044	0.102588908	Nothofagus betuloides	Los Lagos (X)	Osorno	Nothofagaceae	6	546.8121484
6386	bb144a63-ec1f-4705-b359-aab2b7094b3f	4269	7	2.333333333	Tanzania, United Republic of	6-Jun	5	1956	Festo, L.	35.6423527	-10.6462694	united states	64	br	Crotalaria_eximia_R1_001.	703092	296246	0.42134742	Crotalaria eximia	Ruvuma	Songea	Leguminosae	4	137.0703137
6387	bb29160c-2a73-401d-b0a8-f0ad6c415173	8697	5	1.666666667	Chile	11-Nov	22	1989	Festo, L.	-72.3222331	-35.9676285	cauquenes, maule, chile	31	fg	Nothofagus_alessandrii_R1_001.	1048902	241494	0.230235046	Nothofagus alessandrii		Cauquenes	Nothofagaceae	6	1719.219897
7308	e4cc8082-decf-47bb-aa03-11ef788a0ffb	8862	7	2.333333333	Tanzania, United Republic of	5-May	25	2005	Festo, L.	36.9917125	-6.8342745	kilosa, tanzania	15	br	Antopetitia_abyssinica_R1_001.	862006	347174	0.402751257	Antopetitia abyssinica	Morogoro	Kilosa	Leguminosae	6	303.328235
7309	e4da8c40-5567-44ed-af2a-801c0ce400da	3735	6	2	Thailand	10-Oct	25	2006	Festo, L.	98.8526851	14.4758474	NA	14	fg	Desmodium_teres_R1_001.	1716266	693721	0.404203661	Desmodium teres	Kanchanaburi	Sai Yok	Leguminosae	3	654.6902524
7346	e620ad36-2d8a-40fd-a42d-b676150f959a	8922	6	2	Zambia	3-Mar	5	1995	Festo, L.	25.8344308	-13.4554581	kasempa, zambia	25	fg	Eminia_holubii_R1_001.	2439556	1062387	0.435483752	Eminia holubii	North-Western	Kasempa	Leguminosae	6	573.348429
3761	51b50d13-2224-42b2-be83-ca8be2294c89	2524	4	1.333333333	United States of America	5-May	19	2010	Festo, Lenin	-112.4291464	34.6463981	yavapai county, az, usa	10	ng	Hoffmannseggia_drepanocarpa_R1_001.	1272996	328367	0.257948179	Hoffmannseggia drepanocarpa	Arizona	Yavapai	Leguminosae	5	2439.116606
3518	4a681fc1-62ef-4897-ace1-111d64e273fc	1510	4	1.333333333	China	12-Dec	18	2004	Feuerer, T.	111.8568586	27.6252995	hunan, china	16	ng	Polygala_sibirica_R1_001.	645680	75280	0.116590261	Polygala sibirica	Hunan		Polygalaceae	1	1767.102935
1276	23690779-dc07-4efc-89dc-229d7699195c	2848	9	3	Brazil	4-Apr	25	1980	Fiaschi P.	-44.6357227	-13.3425542	NA	40	br	Copaifera_luetzelburgii_R1_001.	815320	148039	0.181571653	Copaifera luetzelburgii			Leguminosae	5	1260.965253
5205	7c089610-1593-45b1-8daa-37bce90d7d7f	3097	6	2	Gabon	5-May	20	1986	Fiaschi, P.	10.0807298	0.4432864	estuaire, gabon	34	fg	Hymenostegia_ngounyensis_R1_001.	298782	74853	0.25052714	Hymenostegia ngounyensis	Estuaire		Leguminosae	5	379.2544909
5212	7c24ca88-87a0-42e1-b3d2-b234b6a09185	1309	6	2	China	8-Aug	5	2005	Fiaschi, P.	98.869132	26.901831	fugong county, nujiang lisu autonomous prefecture, yunnan, china	15	NA	Potentilla_cardotiana_R1_001.	9643362	2821294	0.29256332	Potentilla cardotiana	Yunnan	Fugong	Rosaceae	1	1469.135808
2472	396c0ac5-5a49-4688-b862-f8e131a3bd1e	7867	6	2	United States of America	5-May	10	1994	Figueiredo, L.	-74.3118212	41.3911653	orange county, ny, usa	26	fg	Fragaria_virginiana_R1_001.	3038130	594023	0.195522575	Fragaria virginiana	New York	Orange	Rosaceae	5	309.07
2332	37acb504-3521-4f19-b59e-2d12e9091d05	5698	9	3	South Africa	10-Oct	14	1975	Filho, Salim Jordy	22.937506	-30.559482	south africa	45	br	Muraltia_juniperifolia_R1_001.	644814	96018	0.148908057	Muraltia juniperifolia			Polygalaceae	5	362.57
2697	3c7dd45f-83de-484e-a646-debe9bfcc157	5527	9	3	Unknown Country	9-Sep	10	1974	Floras, Gabriel F.	NA	NA	NA	46	br	Noltea_africana_R1_001.	751712	220027	0.292701194	Noltea africana			Rhamnaceae	5	880.06
6283	b67488b3-7497-4e1d-bd33-07e5ab84c9ed	4370	6	2	Australia	Not Shown	Not Shown	1975	Flores M., Agust<ed>n	121.6283098	-27.6728168	united states	45	fg	Daviesia_cordata_R1_001.	165642	79760	0.481520387	Daviesia cordata	Western Australia		Leguminosae	4	59.30276486
6169	af76f8c4-ecee-4a17-a0b3-8556927da240	6753	9	3	Philippines	9-Sep	Not Shown	1904	Flynn, T.	121.3084088	14.6037446	rizal, philippines	116	br	Albizia_philippinensis_R1_001.	28840	6145	0.213072122	Albizia philippinensis	Calabarzon	Rizal	Leguminosae	5	43.70593055
6230	b37fe4ba-058a-4d7e-a65c-47fea178a3d9	8614	6	2	Lebanon	9-Sep	10	2003	Flynn, T.	35.5812837	33.6948309	chouf, lebanon	17	fg	Quercus_infectoria_R1_001.	2154716	353100	0.163873104	Quercus infectoria		Chouf	Fagaceae	6	64.71833233
4421	62d57695-764f-450c-9e74-b85c429bf654	8471	9	3	India	8-Aug	4	1947	Fonnegra G., Ramiro	74.6400432	33.9348549	budgam	73	br	Spiraea_bella_R1_001.	259660	160753	0.619090349	Spiraea bella	Jammu and Kashmir	Badgam	Rosaceae	5	406.7655737
1090	1bbdfcf3-8985-49ba-8e96-c2d27511d765	767	10	3.333333333	Mexico	8-Aug	30	1985	Fonseca, M. L.	-110.3127531	24.1426408	la paz, baja california sur, mexico	35	br	Desmanthus_oligospermus_R1_001.	1390774	353233	0.253983034	Desmanthus oligospermus	Baja California Sur	La Paz	Leguminosae	1	1509.906246
1800	2ecf885c-e9b3-47e6-b3c4-a102b8782de5	5219	4	1.333333333	Mexico	10-Oct	13	1987	Fonseca, M. L.	-98.9410804	24.5836487	NA	33	ng	Meibomia_lindheimeri_R1_001.	1527004	726910	0.476036736	Meibomia lindheimeri	Tamaulipas	San Carlos	Leguminosae	4	218.087203
2456	3946ad99-3753-4167-9209-770d10a0c276	2701	6	2	Brazil	3-Mar	16	1995	Fonseca, M. L.	-44.5550308	-18.512178	NA	25	fg	Chamaecrista_brevicalyx_R1_001.	5524304	2659628	0.481441282	Chamaecrista brevicalyx	Pernambuco	Buíque	Leguminosae	5	415.2138589
2478	3978668d-4b0d-4c69-8dac-d3f1d9f9fb54	2696	6	2	Brazil	6-Jun	27	1996	Fonseca, M. L.	-51.92528	-14.235004	NA	24	fg	Chamaecrista_bifoliola_R1_001.	2126534	677205	0.318454819	Chamaecrista bifoliola	Goias		Leguminosae	5	1755.163929
2604	3b63c950-3739-4bce-9e31-cdcd4ef09627	7922	7	2.333333333	Kazakhstan	5-May	22	1959	Fonseca, M. L.	66.923684	48.019573	kazakhstan	61	fg	Geum_heterocarpum_R1_001.	753958	193533	0.256689365	Geum heterocarpum			Rosaceae	5	2206.94
2757	3d6e7205-1b4f-4013-9d12-39e9ea690c6a	8085	8	2.666666667	China	Not Shown	Not Shown	1923	Fonseca, M. L.	101.3431058	24.4752847	yunnan, china	97	br	Prunus_venosa_R1_001.	148118	68881	0.465041386	Prunus venosa	Yunnan		Rosaceae	5	1480.82
1273	22bbda24-4090-4841-99df-fbeb78551137	2842	10	3.333333333	Brazil	8-Aug	20	2005	Fontes Vieira, Roberto	-43.5683099	-9.225994	NA	15	br	Copaifera_cearensis_R1_001.	815846	185037	0.226803833	Copaifera cearensis	Bahia	Rui Barbosa	Leguminosae	5	1054.064805
5933	9bb2ff13-882c-480c-8937-f9bb5e46e97a	3010	7	2.333333333	French Guiana	9-Sep	5	1993	Fontes Viera, Roberto	-52.9545991	5.3746712	sinnamary, french guiana	27	fg	Eperua_rubiginosa_R1_001.	709264	222495	0.313698425	Eperua rubiginosa	Sinnamary		Leguminosae	5	1959.016119
4693	6c2ef022-a509-47d8-a236-989f2a8d2356	2328	6	2	United States of America	4-Apr	4	1977	Forestry Officer	-83.3004216	30.4196584	lee, fl 32059, usa	43	fg	Bauhinia_corymbosa_R1_001.	470818	140223	0.29782846	Bauhinia corymbosa	Florida	Lee	Leguminosae	5	633.2446052
4507	64f79dad-83c1-4645-8230-bd20431257c7	5365	9	3	Brazil	10-Oct	2	2009	Fortunato, R.	-34.9077879	-7.2608241	conde - state of para<ed>ba, brazil	11	br	Abarema_cochliocarpos_R1_001.	38188	11095	0.290536294	Abarema cochliocarpos	Paraíba	Conde	Leguminosae	5	79.44867584
64	01b897ce-b867-4b5a-81e4-3c0a6de1f140	5005	9	3	Madagascar	12-Dec	6	2004	Fosberg, F. R.	46.3336857	-15.6921494	NA	16	br	Viguieranthus_ambongensis_R1_001.	769678	208995	0.271535629	Viguieranthus ambongensis	Sofia|Mahajanga	Mahajanga	Leguminosae	4	48.90487532
1554	2aa5b1c5-af80-4bf9-8889-b84db68545e4	2882	9	3	Indonesia	8-Aug	15	1956	Fosberg, F. R.	116.419389	0.5386586	east kalimantan, indonesia	64	br	Crudia_reticulata_R1_001.	206834	65103	0.314759662	Crudia reticulata	East Kalimantan		Leguminosae	5	71.32532464
7472	ecf16618-efaa-4eb2-9db0-234d36ee67d0	3628	8	2.666666667	Thailand	12-Dec	3	2001	Fosberg, F. R.	98.9853008	18.7883439	NA	19	br	Crotalaria_melanocarpa_R1_001.	81156	24471	0.301530386	Crotalaria melanocarpa	Chiang Mai		Leguminosae	3	439.3672898
462	13244daa-c6c1-4609-8cdc-eb1f1651576a	3974	9	3	Unknown Country	11-Nov	Not Shown	1927	Fourcade	NA	NA	united states	93	br	Aspalathus_alpestris_R1_001.	2130542	996185	0.467573509	Aspalathus alpestris			Leguminosae	4	976.0802289
5821	8d10c602-7df5-40be-ac66-cfd270a5d76b	3312	6	2	United States of America	6-Jun	11	1965	Franck, Alan R.	-118.2436849	34.0522342	NA	55	fg	Senna_racemosa_R1_001.	995068	334463	0.336120748	Senna racemosa	California		Leguminosae	5	1799.62
5925	9a8d02f1-98c6-4572-a411-f40d5408e48f	3017	9	3	Gabon	4-Apr	18	1932	Freitas, M.A.	12.4380581	-0.8844093	ogooue-lolo, gabon	88	br	Eurypetalum_tessmannii_R1_001.	547816	205511	0.375146034	Eurypetalum tessmannii	Ogooué-Lolo		Leguminosae	5	1388.356996
4563	66f632db-f499-4ab8-9933-9be228e79f0f	2376	8	2.666666667	Venezuela (Bolivarian Republic of)	6-Jun	29	2000	Frey, R.	-61.1403196	6.9812119	sifontes, 8057, bol<ed>var, venezuela	20	br	Bauhinia_eilertsii_R1_001.	390480	82717	0.211834153	Bauhinia eilertsii	Bolivar	Sifontes	Leguminosae	5	72.08350409
7630	f4399194-767c-46e1-a154-d0362d53f1df	3563	7	2.333333333	China	7-Jul	25	1984	Frh. v. Handel-Mazzetti, Dr. Heinr.	101.545905	25.032889	NA	36	fg	Campylotropis_polyantha_R1_001.	2936890	1463872	0.498442911	Campylotropis polyantha	Yunnan	Chuxiong	Leguminosae	3	585.3709888
5014	772cf685-7784-4c43-a6dc-05822febbcf8	3139	9	3	Colombia	9-Sep	11	1991	Friere, Efra<ed>n	-73.8419063	0.869892	caqueta, colombia	29	br	Macrolobium_discolor_R1_001.	655148	191695	0.292598008	Macrolobium discolor	Caquetá		Leguminosae	5	615.2649212
4038	58639738-63d9-42f1-ae5e-317792b58159	2479	9	3	Zambia	Not Shown	Not Shown	1932	Fries, Th. C. E.	26.419389	-16.9620634	southern province, zambia	88	br	Pseudoberlinia_paniculata_R1_001.	90838	20261	0.223045422	Pseudoberlinia paniculata	Southern		Leguminosae	5	1360.160618
4622	6969ef5f-5f25-42c0-ae85-0da4ae687ea6	4772	8	2.666666667	Unknown Country|China	4-Apr	1	1998	Fryxell, P.	NA	NA	NA	22	NA	Tibetia_himalaica_R1_001.	3626252	1983774	0.547059057	Tibetia himalaica			Leguminosae	4	806.9019622
4656	6a780ab2-fa57-4c40-94a5-175e70d49ac4	4751	8	2.666666667	Tanzania, United Republic of	12-Dec	21	1970	Fryxell, P.	35.0388164	-7.3994875	NA	50	br	Ormocarpum_flavum_R1_001.	96350	29767	0.308946549	Ormocarpum flavum	Iringa Rural		Leguminosae	4	886.1566457
5854	911c17c2-6f62-424a-a47e-55216f95a486	3281	8	2.666666667	South Africa	1-Jan	2	1978	Fryxell, Paul A.	25.6222214	-33.9610996	port elizabeth central, port elizabeth, 6001, south africa	42	br	Schotia_latifolia_R1_001.	837878	272232	0.32490649	Schotia latifolia	Eastern Cape	Sarah Baartman	Leguminosae	5	758.26
1390	2758de0a-c75d-4778-bb59-cd575bed4d6e	6195	7	2.333333333	Zambia	5-May	22	1961	Fuentes, A.	28.451357	-14.4285061	kabwe, zambia	59	fg	Ficus_wakefieldii_R1_001.	1309540	203247	0.155204881	Ficus wakefieldii	Central	Kabwe	Moraceae	5	724.73
7118	df11f625-ce72-4aca-9b64-caa916eccee4	3798	4	1.333333333	Russian Federation	7-Jul	15	1967	Fukuoka, N.	105.318756	61.52401	NA	53	ng	Hedysarum_setigerum_R1_001.	1293514	637129	0.49255671	Hedysarum setigerum			Leguminosae	3	137.7201818
7185	e167bbfd-61f8-4bb1-85f2-f301c3e7e032	4885	5	1.666666667	Australia	8-Aug	24	1986	Furuse, Miyoshi	153.069375	-26.7287632	NA	34	fg	Pultenaea_euchila_R1_001.	694708	423543	0.609670538	Pultenaea euchila	Queensland	Moreton Ditrict|Sunshine Coast	Leguminosae	4	428.9694003
7521	f09e7a84-4753-4ce7-9b28-df06574d2265	3601	3	1	Indonesia	3-Mar	27	2004	Fu-wu, Xing	113.921327	-0.789275	NA	16	ng	Centrosema_pubescens_R1_001.	164454	88171	0.536143846	Centrosema pubescens			Leguminosae	3	53.99550874
5997	a3244dcb-e0ae-43d3-bc0a-80f75d8b6146	2946	9	3	Congo (Democratic Republic of the)	8-Aug	28	1936	G. Simon Laizer	26.419389	1.6406296	orientale, democratic republic of the congo	84	br	Dialium_pentandrum_R1_001.	2906368	1069762	0.368075206	Dialium pentandrum	Orientale		Leguminosae	5	1253.852653
5919	99842379-bfb8-4476-8b2f-25c1bb2ed960	3024	6	2	Thailand	1-Jan	15	1989	G.L Farias	99.8134211	13.5282893	ratchaburi, thailand	31	fg	Erythrophleum_succirubrum_R1_001.	885244	183587	0.20738576	Erythrophleum succirubrum	Rat Buri		Leguminosae	5	105.1184656
5673	87ce44b5-06d1-41f6-9045-3385a2de731e	2125	9	3	Mexico	9-Sep	2	1984	Gadelha Neto, P. C.	-106.0691004	28.6329957	chihuahua, mexico	36	br	Quercus_toumeyi_R1_001.	1090880	205095	0.188008764	Quercus toumeyi	Chihuahua		Fagaceae	1	1692.674659
7696	f62fbd63-29d6-4269-9840-ff96a272b146	3549	9	3	Malaysia	7-Jul	11	1959	Gadoh anak Umbai	101.7891995	2.9936432	NA	61	br	Callerya_eriantha_R1_001.	1740904	1039182	0.59692091	Callerya eriantha	Selangor	Ulu Langat	Leguminosae	3	570.2073999
1061	1b6292f3-a3c2-47fd-9fa8-a2b8a8c2372b	706	4	1.333333333	Mexico	8-Aug	31	1986	Ganev, Wilson	-98.8362755	24.26694	tamaulipas, mexico	34	ng	Dalea_capitata_R1_001.	1443436	604694	0.418926783	Dalea capitata	Tamaulipas		Leguminosae	1	1840.388116
4476	6461d5b9-3435-4910-98f1-395a83f6c084	5428	6	2	Eritrea	9-Sep	10	1956	Ganev, WIlson	37.6386622	15.4068825	gash-barka, eritrea	64	fg	Acacia_asak_R1_001.	1072976	321625	0.299750414	Acacia asak	Gash Barka		Leguminosae	5	3527.598397
7398	e7bfc2ad-ee9d-45f9-807f-9caf115603ca	3693	3	1	China	9-Sep	16	2004	Gaoligong Shan Biodiversity Survey	112.948772	25.399792	NA	16	ng	Dalbergia_millettii_R1_001.	2737150	1215532	0.444086733	Dalbergia millettii	Hunan	Yizhang	Leguminosae	3	373.5139894
5856	91586fe1-734d-4c10-a874-d160fa2fcac1	3278	6	2	United States of America	8-Aug	7	1995	Garcia, R.	30.5279096	-25.565336	NA	25	fg	Schotia_afra_R1_001.	487202	170871	0.350719004	Schotia afra	California	Santa Barbara	Leguminosae	5	314.7
5874	9384e0a6-85ea-451a-a7a3-bd73c4c635c0	3260	3	1	Not shown	11-Nov	11	1991	Garcia, R.	-56.0452135	-28.5524101	NA	29	ng	Pomaria_pilosa_R1_001.	113246	26487	0.233889056	Pomaria pilosa			Leguminosae	5	3070.49
717	16ad921e-6e47-429a-bf37-e3632a7e1b35	4156	6	2	Australia	7-Jul	Not Shown	1920	Gardner	116.1681714	-31.9020241	united states	100	fg	Cristonia_biloba_R1_001.	116368	48656	0.41812182	Cristonia biloba	Western Australia	Mundaring	Leguminosae	4	244.8401063
788	17b4d0ba-831e-4551-9a4d-d7ecde788b4f	503	6	2	Mexico	6-Jun	29	2007	Gardner	-93.1029939	16.7516009	tuxtla guti<e9>rrez, chis., mexico	13	NA	Calliandra_calothyrsus_R1_001.	1706110	308301	0.180704058	Calliandra calothyrsus	Chiapas	Tuxtla Gutiérrez	Leguminosae	1	1414.775224
797	17c21c4c-0c6e-4bdb-9754-61193f6576cf	4215	8	2.666666667	Madagascar	4-Apr	Not Shown	1994	Gardner	46.869107	-18.766947	united states	26	br	Chadsia_grevei_R1_001.	1021180	474092	0.464258994	Chadsia grevei			Leguminosae	4	126.6724242
3249	4417c96d-e930-469b-9668-8a6a5b159d68	1591	8	2.666666667	Venezuela (Bolivarian Republic of)	11-Nov	25	1990	Gardner, R. O.	-70.3360691	8.0789984	pedraza, barinas, venezuela	30	br	Begonia_guaduensis_R1_001.	347966	99331	0.285461798	Begonia guaduensis	Barinas	Pedraza	Begoniaceae	1	369.8314035
768	178ae5e4-730d-4720-9b44-ad3db11449fb	515	7	2.333333333	Brazil	12-Dec	5	1990	Gautier	-49.9409511	-24.5393075	pira<ed> do sul, state of paran<e1>, 84240-000, brazil	30	br	Camptosema_scarlatinum_R1_001.	1268936	710332	0.559785521	Camptosema scarlatinum	Paraná	Piraí do Sul	Leguminosae	1	1539.24572
6236	b3f97c3b-083f-427d-8108-50ccd17c68ea	4387	8	2.666666667	Australia	1-Jan	15	1982	Gautier	145.4388546	-17.0019368	united states	38	br	Desmodium_nemorosum_R1_001.	901144	389677	0.432424784	Desmodium nemorosum	Queensland	Mareeba	Leguminosae	4	328.4564681
6267	b5f70b03-dd65-4b49-a31c-a83812f1549e	4368	9	3	Australia	9-Sep	14	1999	Gautier	121.1759269	-30.9542738	united states	21	br	Daviesia_benthamii_R1_001.	681988	354983	0.520512091	Daviesia benthamii	Western Australia	Coolgardie	Leguminosae	4	76.63258076
6268	b5fc82cb-b82f-4c46-b849-9057c99bf570	4369	9	3	Australia	10-Oct	3	1974	Gautier	152.0189859	-29.0575678	united states	46	br	Daviesia_buxifolia_R1_001.	25340	11021	0.43492502	Daviesia buxifolia	New South Wales	Tenterfield	Leguminosae	4	13.81199812
6414	bcef61ff-be7a-45a2-a816-ef2a2ff9de94	4252	9	3	Egypt	3-Mar	28	1976	Gbile	30.802498	26.820553	united states	44	br	Crotalaria_aegyptiaca_R1_001.	77178	31700	0.410738812	Crotalaria aegyptiaca			Leguminosae	4	57.67809462
286	0e0ffaed-24c8-4b58-8424-2488fd66e1b4	3831	9	3	Tanzania, United Republic of	8-Aug	14	1995	Geerling	29.6615055	-4.8824092	united states	25	br	Adenodolichos_kaessneri_R1_001.	2938342	800854	0.272553025	Adenodolichos kaessneri	Kigoma	Kigoma District	Leguminosae	4	1359.652575
3772	5211f036-cf7a-4a1e-b414-60ca2257d67a	4647	7	2.333333333	Tanzania, United Republic of	6-Jun	4	2006	Geerling, C.	35.7898106	-4.9068418	NA	14	fg	Indigofera_vicioides_R1_001.	2317280	1148650	0.495688911	Indigofera vicioides	Dodoma	Kondoa	Leguminosae	4	1938.948427
3797	52a53b11-10bf-4b3a-b8b2-8e97851ce68e	4616	10	3.333333333	Ethiopia	12-Dec	16	1969	Geerling, C.	38.9876741	4.7234632	NA	51	br	Indigofera_micrantha_R1_001.	131118	88343	0.673767141	Indigofera micrantha	Oromia|Sidamo	Borena	Leguminosae	4	2111.301962
3965	56bd41a3-28cd-4eb3-8c86-b94d4229c621	4487	6	2	Slovenia	6-Jun	25	1950	Geerling, C.	14.1740042	46.3437361	NA	70	NA	Genista_radiata_R1_001.	228234	139497	0.611201661	Genista radiata	Gorenjska	Radovljica	Leguminosae	4	85.29748871
6162	af218376-11b8-4b58-a05e-1b306b2cbe87	6740	8	2.666666667	Madagascar	4-Apr	1	1990	Gengler, K.	43.6854936	-23.3516191	toliara, madagascar	30	br	Albizia_boinensis_R1_001.	600236	176852	0.294637443	Albizia boinensis	Toliara		Leguminosae	5	73.38324028
7013	d1d9421b-71d4-4e7e-a302-c03b28899762	8811	7	2.333333333	Chile	10-Oct	29	1991	Gentili, Mario	-70.050314	-27.5660558	atacama, chile	29	fg	Adesmia_argentea_R1_001.	1401812	440430	0.31418621	Adesmia argentea	Atacama (III)		Leguminosae	6	2009.312361
370	107511ab-d234-4644-b4b2-594d53800972	3905	6	2	Tanzania, United Republic of	4-Apr	5	2006	Gentry	34.888822	-6.369028	united states	14	fg	Angylocalyx_braunii_R1_001.	11223386	3732020	0.332521754	Angylocalyx braunii			Leguminosae	4	1558.170316
2759	3d6f137f-42b4-4875-a8b5-820a6068f5d3	2673	4	1.333333333	Brazil	3-Mar	23	2002	Gentry, Al	-44.5550308	-18.512178	NA	18	ng	Chamaecrista_acosmifolia_R1_001.	908980	391153	0.430320799	Chamaecrista acosmifolia			Leguminosae	5	155.5915545
3516	4a5e5802-7864-45f4-83e9-d52c7a12d4df	1511	9	3	Thailand	7-Jul	14	1990	Gentry, Al	98.9649024	19.3678141	chiang dao, chiang dao district, chiang mai 50170, thailand	30	br	Polygala_karensium_R1_001.	170586	16556	0.097053686	Polygala karensium	Chiang Mai	Chiang Dao	Polygalaceae	1	1093.311115
3645	4dd79f36-9b52-43a1-8bdb-f8c2aaf0ecfa	2231	9	3	Brazil	11-Nov	25	1988	Gentry, Al	-65.8560646	-3.4168427	state of amazonas, brazil	32	br	Naucleopsis_ulei_R1_001.	505092	105147	0.208173956	Naucleopsis ulei	Amazonas	Distrito Agropecuário	Moraceae	1	2276.669907
7162	e0dd3c2e-5e58-47e9-8a58-5dea8d006ed9	3743	7	2.333333333	Philippines	11-Nov	6	1939	Gentry, Al	121.774017	12.879721	NA	81	fg	Dunbaria_cumingiana_R1_001.	1347762	671495	0.498229658	Dunbaria cumingiana			Leguminosae	3	1607.577483
7925	fc4b49a1-de2a-40c6-a509-56bdce4fb7ce	5000	9	3	Guyana	1-Jan	27	2004	Gentry, Al	-58.93018	4.860416	NA	16	br	Hydrochorea_gonggrijpii_R1_001.	87974	22602	0.256916816	Hydrochorea gonggrijpii			Leguminosae	4	44.57242134
4664	6a979068-7958-43f2-bbd4-282c14ec9ce5	4745	9	3	Madagascar	2-Feb	18	2009	Gentry, Howard Scott	47.1118527	-18.3181877	NA	11	br	Ophrestia_lyallii_R1_001.	457852	207492	0.453185746	Ophrestia lyallii	Analamanga|Antananarivo	Ankazobe	Leguminosae	4	84.21437522
4497	64af78b5-e36f-4e1b-8b05-1c1bd7c310ac	2398	9	3	Brazil	6-Jun	13	1994	George Eiten & Liene T. Liten	-43.1728965	-22.9068467	NA	26	br	Bauhinia_pulchella_R1_001.	1528272	902456	0.590507449	Bauhinia pulchella	Bahia	Abaíra	Leguminosae	5	2136.958125
4614	69032757-5234-42e0-9c0c-ac1236f65581	4777	7	2.333333333	Australia	8-Aug	18	1986	George, A. S.	142.7027956	-20.9175738	NA	34	fg	Hovea_planifolia_R1_001.	148690	75460	0.507498823	Hovea planifolia	Queensland		Leguminosae	4	334.5219036
264	0d5ddef6-f079-4713-bdb5-770a4a271ea0	3853	8	2.666666667	Zimbabwe	10-Oct	31	1973	Gereau	29.6035495	-19.0552009	united states	47	br	Aeschynomene_nodulosa_R1_001.	57828	19091	0.330134191	Aeschynomene nodulosa	Midlands		Leguminosae	4	1192.379469
306	0eac7567-8bd4-4632-b9e0-266c04388841	3891	4	1.333333333	South Africa	12-Dec	17	1975	Gereau	31.4456179	-27.8872252	united states	45	ng	Aeschynomene_brevifolia_R1_001.	415418	171434	0.412678314	Aeschynomene brevifolia	KwaZulu-Natal	Zululand	Leguminosae	4	1701.311387
578	14acad09-9264-4172-a674-37bdbd1d4810	4137	6	2	Congo (Democratic Republic of the)	2-Feb	19	2012	Gereau	18.4276047	-2.6357434	united states	8	NA	Baphia_marceliana_R1_001.	956456	422507	0.441742223	Baphia marceliana	Bandundu	Mai Ndombe	Leguminosae	4	172.7047477
662	15b6d2c5-055e-49a8-a8c4-6d590b4195ee	4130	6	2	Congo (Democratic Republic of the)	4-Apr	9	2015	Gereau	26.0413889	-3.0730929	united states	5	fg	Baphia_incerta_R1_001.	1084810	406169	0.374414874	Baphia incerta	Maniema	Bangengele	Leguminosae	4	2775.313957
1808	2ee9ab52-4346-4a92-bce6-750398fc1ca5	2791	8	2.666666667	Brazil	4-Apr	14	1996	Gereau	-87.7763333	30.6010744	NA	24	br	Chamaecrista_phyllostachya_R1_001.	753692	116367	0.15439596	Chamaecrista phyllostachya	Minas Gerais		Leguminosae	5	1270.999099
6326	b7979b65-8847-4db4-8394-6253aab77453	4354	6	2	Madagascar	12-Dec	12	1990	Gereau	50.0033677	-13.3702827	united states	30	NA	Dalbergia_humbertii_R1_001.	65196	21265	0.326170317	Dalbergia humbertii	Sava	Vohemar	Leguminosae	4	174.1127952
6342	b9073fb9-3298-4baa-b611-e79b722f7f91	4312	8	2.666666667	Botswana	2-Feb	18	1969	Gereau	21.6481861	-21.6960991	united states	51	br	Crotalaria_leubnitziana_R1_001.	20446	4714	0.230558544	Crotalaria leubnitziana	Ghanzi		Leguminosae	4	15.43666836
6415	bd006c81-930c-4bf6-b86d-0fb2ce133752	4251	6	2	Malawi	2-Feb	26	1976	Gereau	34.1531947	-10.9625469	united states	44	fg	Crotalaria_adamsonii_R1_001.	238600	98704	0.413679799	Crotalaria adamsonii	Northern		Leguminosae	4	18.68600884
3901	5574dc2c-2b24-4565-b4ef-4bc42bc7fdcb	4538	7	2.333333333	Zimbabwe	12-Dec	18	1956	Gereau, R.	29.0070667	-20.9428731	NA	64	fg	Indigofera_bainesii_R1_001.	753566	429519	0.569981926	Indigofera bainesii	Gwanda|Matabeleland South		Leguminosae	4	944.9626048
3743	510ff904-8886-4149-98ca-ff468d1a0271	4671	5	1.666666667	United States of America|South Africa	9 - September|Not Shown	5|Not Shown	1987	Gereau, R. E.	-90.1994042	38.6270025	NA	33	fg	Lebeckia_leipoldtiana_R1_001.	16332	6014	0.368234142	Lebeckia leipoldtiana	North Cape|Missouri	Saint Louis City	Leguminosae	4	104.6852202
3818	533dcc99-c366-44ce-add1-44f1c00bdc51	2517	3	1	Ghana	10-Oct	27	1988	Gereau, R. E.	-1.3752501	6.9218445	sekyere, ghana	32	ng	Bussea_occidentalis_R1_001.	190060	65848	0.346459013	Bussea occidentalis	Ashanti	Sekyere	Leguminosae	5	434.6015905
6032	a65d2e41-56dc-4329-8282-ac2a0d40309a	6424	8	2.666666667	Japan	6-Jun	5	1990	Gereau, R. E.	139.8547266	36.6714739	tochigi, japan	30	br	Fagus_japonica_R1_001.	1623528	386308	0.23794354	Fagus japonica	Tochigi	Kamitsuga	Fagaceae	5	37.85711768
6099	a9602111-9bde-487e-b4db-9323fdb68b0a	6442	9	3	Cambodia	2-Feb	18	1960	Gereau, R. E.	104.1640355	10.5942421	krong kampot, cambodia	60	br	Lithocarpus_reinwardtii_R1_001.	195948	28383	0.144849654	Lithocarpus reinwardtii	Kampot		Fagaceae	5	436.009638
6106	a98acd8f-db26-4a9b-ba92-09f435f69d3d	6437	9	3	Viet Nam	Not Shown	Not Shown	1930	Gereau, R. E.	104.1487055	22.3380865	lao cai, vietnam	90	br	Lithocarpus_truncatus_R1_001.	4572	730	0.159667542	Lithocarpus truncatus	Lao-cai		Fagaceae	5	184.4023734
6108	a9ad34a5-ca89-4e24-b21d-b2b850f934e1	6435	9	3	Viet Nam	10-Oct	13	1940	Gereau, R. E.	108.1428669	11.5752791	l<e2>m d<U+1ED3>ng, vietnam	80	br	Lithocarpus_lepidocarpus_R1_001.	188920	30949	0.163820665	Lithocarpus lepidocarpus	Lam Dong		Fagaceae	5	565.4417005
6111	a9ff75f5-a673-4ed0-bb02-4983189dd4cb	8568	4	1.333333333	Italy	9-Sep	16	2006	Gereau, R. E.	12.7135121	43.6130118	province of pesaro and urbino, italy	14	ng	Ostrya_carpinifolia_R1_001.	4188522	1043129	0.249044651	Ostrya carpinifolia	Marche	Pesaro e Urbino	Betulaceae	6	95.8036896
6112	aa65ce20-cd7e-4e0c-a043-a62bbdfa0e2d	8561	9	3	Tanzania, United Republic of	5-May	30	2005	Gereau, R. E.	36.9917125	-6.8342745	kilosa, tanzania	15	br	Peponium_vogelii_R1_001.	93752	4674	0.049854936	Peponium vogelii	Morogoro	Kilosa	Cucurbitaceae	6	41.21476951
7325	e54d9718-c21a-452d-ab61-6be534c257b8	8893	7	2.333333333	Tanzania, United Republic of	5-May	25	2005	Gereau, R. E.	36.4851204	-6.3477951	mpwapwa, tanzania	15	fg	Crotalaria_deserticola_R1_001.	5203948	2111491	0.405747905	Crotalaria deserticola	Dodoma	Mpwapwa	Leguminosae	6	1788.694756
7326	e54fd587-aa56-4bfe-93dd-a4e78e218b25	8892	5	1.666666667	Tanzania, United Republic of	6-Jun	7	2005	Gereau, R. E.	36.4851204	-6.3477951	mpwapwa, tanzania	15	fg	Crotalaria_cephalotes_R1_001.	1650454	607055	0.367810917	Crotalaria cephalotes	Dodoma	Mpwapwa	Leguminosae	6	102.0857479
3718	501f18e8-5898-46b3-8958-da88c7650c55	2539	5	1.666666667	Mexico	1-Jan	18	2003	Gereau, R.E.	-101.8065089	18.9600109	la huacana, michoac<e1>n, mexico	17	fg	Caesalpinia_eriostachys_R1_001.	767390	245037	0.319312214	Caesalpinia eriostachys	Michoacán	La Huacana	Leguminosae	5	2028.109946
3767	51e291ae-db44-4ada-8757-f339f9c1da59	4651	3	1	South Africa	12-Dec	12	2007	Gereau, R.E.	28.3929417	-25.6051205	NA	13	ng	Indigofera_zeyheri_R1_001.	2625834	1191078	0.453599885	Indigofera zeyheri	Gauteng	City of Tshwane	Leguminosae	4	2365.196372
3935	5628ff80-f29c-46c5-9dbf-140da04e0cbf	4508	7	2.333333333	Tunisia	1-Jan	16	1973	Gereau, R.E.	8.4376151	36.4484784	NA	47	fg	Hedysarum_coronarium_R1_001.	282058	189123	0.67051103	Hedysarum coronarium	Jundubah	Ghardimaou	Leguminosae	4	501.9712498
4018	5802ad0f-885b-45db-bfa2-4befb664a515	4435	8	2.666666667	South Africa	11-Nov	17	1993	Gereau, R.E.	29.9740534	-26.5470697	NA	27	br	Eriosema_gunniae_R1_001.	502784	229483	0.456424628	Eriosema gunniae	Mpumalanga	Gert Sibande	Leguminosae	4	1199.492069
4510	64ff20d6-cc8a-4ccd-8740-78a02fa66187	5363	5	1.666666667	Brazil	11-Nov	12	1983	Gereau, Roy E.	-54.7009228	-2.4506291	santar<e9>m, state of par<e1>, brazil	37	fg	Abarema_campestris_R1_001.	705388	115297	0.163451887	Abarema campestris	Pará	Santarém	Leguminosae	5	118.7656957
1354	263437d3-1b75-4b37-9a16-3f458fd62f98	7834	9	3	United States of America	3-Mar	31	1958	Germain, R.	-84.1857115	30.4906177	leon county, fl, usa	62	br	Crataegus_robur_R1_001.	536984	330701	0.615848889	Crataegus robur	Florida	Leon	Rosaceae	5	1912.65721
396	11278ad4-fcfe-4316-a0b8-48e2403b5f66	3948	8	2.666666667	South Africa	2-Feb	12	1975	Germishuizen	29.4179324	-23.4012946	united states	45	br	Argyrolobium_muddii_R1_001.	2331672	1221629	0.523928323	Argyrolobium muddii	Transvaal		Leguminosae	4	2355.79758
406	1157a3b9-eceb-4114-9025-8ceded001115	3942	6	2	South Africa	4-Apr	26	1973	Germishuizen	22.937506	-30.559482	united states	47	NA	Argyrolobium_incanum_R1_001.	894602	450651	0.503744682	Argyrolobium incanum			Leguminosae	4	763.4642991
449	12d18aef-45c4-4233-9ef8-a20efc099f53	3986	9	3	South Africa	3-Mar	15	1977	Germishuizen	20.402376	-34.4897034	united states	43	br	Aspalathus_calcarea_R1_001.	792078	235576	0.297415154	Aspalathus calcarea	Western Cape	Overberg	Leguminosae	4	49.77136611
6338	b868fcb9-9293-4243-a5ba-44e1ff73be67	8694	10	3.333333333	Chile	2-Feb	9	1980	Germishuizen	-71.542969	-35.675147	chile	40	br	Acaena_argentea_R1_001.	4028458	990574	0.245894087	Acaena argentea			Rosaceae	6	189.7096295
4000	579a2a5e-a652-49b6-936e-80af906c6451	4460	5	1.666666667	Zimbabwe	2-Feb	24	1968	Germishuizen, G	32.174605	-18.9216386	NA	52	fg	Erythrina_livingstoniana_R1_001.	193274	87705	0.453785817	Erythrina livingstoniana	Manicaland		Leguminosae	4	781.1187879
7114	deb8efb0-82bf-43f5-b9a4-93390c85c260	4966	8	2.666666667	Ethiopia	9-Sep	29	1969	Germishuizen, G	37.9784585	11.3494247	NA	51	br	Smithia_abyssinica_R1_001.	83796	34081	0.406713924	Smithia abyssinica	Amhara		Leguminosae	4	795.4709982
71	01f589f9-5fc3-4069-9421-ea6808476fd8	5012	10	3.333333333	Madagascar	11-Nov	16	1992	Germishuizen, G.	49.0514094	-13.2026069	NA	28	br	Xylia_fraterna_R1_001.	474594	190741	0.401903522	Xylia fraterna	Diana|Antsiranana	Ambilobe	Leguminosae	4	1726.713529
3731	50af98ba-1124-4c28-a65f-f3d4eaf1f2f2	2533	7	2.333333333	Mexico	3-Mar	14	1965	Germishuizen, G.	-103.6688888	18.7372222	coahuayana, michoac<e1>n, mexico	55	fg	Caesalpinia_acapulcensis_R1_001.	90456	34812	0.384850093	Caesalpinia acapulcensis	Michoacán	Coahuayana	Leguminosae	5	835.3523614
3973	56dd8666-c0dc-45b1-9804-34d3d77b5263	4481	5	1.666666667	Morocco	4-Apr	2	1974	Germishuizen, G.	-7.09262	31.791702	NA	46	fg	Genista_ferox_R1_001.	877192	509573	0.580913871	Genista ferox			Leguminosae	4	809.8232085
4008	57c462b0-2965-454d-ac0d-bbfb1c9699e2	4443	8	2.666666667	South Africa	10-Oct	24	1975	Germishuizen, G.	30.2512728	-30.6217975	NA	45	br	Eriosema_rossii_R1_001.	31592	11396	0.360724234	Eriosema rossii	Natal|Kwazulu-Natal	Ugu	Leguminosae	4	840.8138219
3809	52f993b1-581a-414b-99e1-233543c1d77a	2519	6	2	Madagascar	8-Aug	11	1954	Gibbs Russel, G. E.	44.6231138	-18.677308	antsalova, madagascar	66	fg	Bussea_sakalava_R1_001.	32258	9257	0.286967574	Bussea sakalava		Antsalova	Leguminosae	5	728.5363536
3946	566f8a7f-5ba0-4a87-93ac-25c0c2143e1c	4407	6	2	Tanzania, United Republic of	1-Jan	27	1991	Gibbs, P.	33.7070619	-9.2452322	NA	29	fg	Eriosema_nutans_R1_001.	67760	17430	0.257231405	Eriosema nutans	Mbeya	Rungwe	Leguminosae	4	220.6866754
4258	5e59c91a-5f9d-4766-9f44-dd599e016bfa	8369	8	2.666666667	Portugal	4-Apr	Not Shown	1958	Gibot, Aban	-8.704075	39.2848804	santar<e9>m, portugal	62	br	Sanguisorba_verrucosa_R1_001.	112542	21910	0.194682874	Sanguisorba verrucosa	Santarem		Rosaceae	5	222.42
6217	b27deadb-5fd2-41ea-a728-7411c8e78f38	4284	12	4	Tanzania, United Republic of	2-Feb	25	2009	Gibot, Aban	31.0736389	-6.3477635	united states	11	NA	Crotalaria_nigricans_R1_001.	1184096	422376	0.356707564	Crotalaria nigricans	T4	Mpanda	Leguminosae	4	83.23957307
6058	a7a89534-6750-49f6-9705-377910f46244	6411	7	2.333333333	Thailand	12-Dec	21	1959	Gilagiza, B. M.	102.5174734	12.2427563	trat, thailand	61	fg	Castanopsis_pierrei_R1_001.	390378	65933	0.168895276	Castanopsis pierrei	Trat	Trat	Fagaceae	5	1376.672011
372	1078fde5-0f88-497e-b96f-83724b3853a2	3903	6	2	Ethiopia	9-Sep	10	1970	Gilbert	38.3165725	14.0323336	united states	50	fg	Alysicarpus_ferrugineus_R1_001.	4089854	1520573	0.371791511	Alysicarpus ferrugineus	Tigre		Leguminosae	4	1092.295029
6363	ba2c3a8b-4cd3-4b76-861a-ab26cad6c38d	4294	9	3	Zambia	Not Shown	Not Shown	Not Shown	Gilbert	24.4232735	-11.7401439	united states	NA	br	Crotalaria_sessilis_R1_001.	1382058	554029	0.400872467	Crotalaria sessilis	North Western	Mwinilunga	Leguminosae	4	87.247093
93	04c19813-fb19-4c9c-85ef-c09f08d87b82	5035	5	1.666666667	Tunisia	5-May	14	2005	Gilbert, M. G.	9.1843676	36.7333193	NA	15	fg	Trifolium_resupinatum_R1_001.	6738364	5223761	0.775226895	Trifolium resupinatum	Bajah		Leguminosae	4	1241.024572
3839	5402dd25-9df4-48e5-b00f-38a2e466a1ae	4585	5	1.666666667	Zambia	1-Jan	4	1995	Gilbert, M. G.	28.3228165	-15.3875259	NA	25	fg	Indigofera_flavicans_R1_001.	5257594	2528333	0.48089164	Indigofera flavicans	Lusaka		Leguminosae	4	1406.773549
3854	544a0ed4-0831-43c5-bf7a-2dba581ff8d0	4576	9	3	Uganda	4-Apr	25	1993	Gilbert, M. G.	32.5825197	0.3475964	NA	27	NA	Indigofera_drepanocarpa_R1_001.	211998	120064	0.566344966	Indigofera drepanocarpa	Central	Kampala	Leguminosae	4	314.809238
3871	54ab1265-1555-4ab3-a673-95dc4872f7bf	4563	6	2	Tanzania, United Republic of	5-May	30	2006	Gilbert, M. G.	34.8343612	-5.7481792	NA	14	NA	Indigofera_congolensis_R1_001.	2896042	1379149	0.476218577	Indigofera congolensis	Singida	Manyoni	Leguminosae	4	2200.33647
1753	2df04f2f-af30-4c44-a994-c150ce07ad0b	6346	9	3	Ecuador	4-Apr	14	2005	Gilbert, M.G.	-79.6586309	-3.5905208	atahualpa canton, ecuador	15	br	Begonia_aequatorialis_R1_001.	363848	225341	0.619327302	Begonia aequatorialis	El Oro	Atahualpa	Begoniaceae	5	395.6095047
4854	7334dce2-72c2-446b-8653-587e15885d5d	230	8	2.666666667	Mexico	12-Dec	5	1970	Gillardin	-103.7240868	19.2452342	colima, mexico	50	br	Mimosa_sicyocarpa_R1_001.	2060070	589292	0.286054357	Mimosa sicyocarpa	Colima		Leguminosae	1	2204.654834
5830	8e691543-d2ea-4e35-b42e-847c02e2ae2d	3305	3	1	United States of America	11-Nov	16	2010	Gillardin	-95.3102505	29.7751825	NA	10	ng	Senna_occidentalis_R1_001.	1776236	378268	0.21296044	Senna occidentalis	Florida	Not shown	Leguminosae	5	551.25
5158	7a83207e-258f-4128-8c34-889254230ec7	1358	8	2.666666667	Mexico	4-Apr	7	1990	Gillespie, L. J.	-100.0150624	25.9634257	higueras, nuevo leon, mexico	30	br	Colubrina_stricta_R1_001.	545146	151511	0.277927381	Colubrina stricta	Nuevo León	Higueras	Rhamnaceae	1	2053.76611
384	10d30b0d-6643-435c-8812-58c5f66a1721	3960	7	2.333333333	Madagascar	11-Nov	26	1993	Gillett	46.670534	-20.6284032	united states	27	fg	Argyrolobium_pedunculare_R1_001.	2432596	1223812	0.503088881	Argyrolobium pedunculare	Fianarantsoa	Amoron'i Mania	Leguminosae	4	1956.094873
85	047cb56a-4637-4277-b47d-1730a34329f5	5022	8	2.666666667	Ethiopia	7-Jul	31	1965	Gillett, J. B.	40.489673	9.145	NA	55	br	Trifolium_abyssinicum_R1_001.	311560	255050	0.818622416	Trifolium abyssinicum			Leguminosae	4	127.6472263
4634	69bf4ab4-8f5f-481b-afcd-3b6fa4b51554	4766	9	3	Australia	11-Nov	10	1973	Gillett, J. B.	147.7995258	-43.0841311	NA	47	bb	Gompholobium_huegelii_R1_001.	8118	1726	0.212613944	Gompholobium huegelii	Tasmania	Tasman	Leguminosae	4	11.21252574
3863	546f0f56-cffc-4616-bf0f-214704ae9c31	2503	9	3	Venezuela (Bolivarian Republic of)	1-Jan	20	1980	Gillett, J.B.	-66.58973	6.42375	venezuela	40	br	Brownea_leucantha_R1_001.	740218	213655	0.288637942	Brownea leucantha			Leguminosae	5	21.39379258
3886	55283a59-cd59-4a31-8c34-b5d78ac7febf	4550	6	2	Benin	12-Dec	11	2000	Gillett, J.B.	2.315834	9.30769	NA	20	NA	Indigofera_brevifilamenta_R1_001.	1768560	922606	0.521670738	Indigofera brevifilamenta			Leguminosae	4	2043.09721
4504	64e57c25-abb8-47bd-96c0-a89e0b6ac25d	2396	9	3	Brazil	2-Feb	12	2011	Gillett, JB	-51.92528	-14.235004	NA	9	br	Bauhinia_platypetala_R1_001.	1471380	433880	0.294879637	Bauhinia platypetala	Pará	Canaã dos Carajás	Leguminosae	5	838.2736077
3341	4627c872-f69a-4be4-83e0-9bd4721903d6	1624	5	1.666666667	China	9-Sep	22	1989	Gillis, William T.	120.6775054	23.9179637	nantou city, nantou county, taiwan 540	31	fg	Begonia_palmata_R1_001.	915248	356077	0.389049744	Begonia palmata	Taiwan	Nantow Hsien	Begoniaceae	1	654.6902524
3394	4771a297-fe4c-4c3a-8467-5b9adf5852a7	1697	4	1.333333333	United States of America	9-Sep	22	1970	Gillis, William T.	-118.8596804	35.4937274	kern county, ca, usa	50	ng	Citrullus_lanatus_R1_001.	2565220	1707199	0.665517577	Citrullus lanatus	California	Kern	Cucurbitaceae	1	616.7812801
3427	4846e0ca-7784-4dc6-9afe-c964f6d56d8c	1779	9	3	Thailand	10-Oct	3	1987	Gillis, William T.	98.9931207	18.787747	mueang chiang mai district, chiang mai, thailand	33	br	Melothria_perpusilla_R1_001.	1197828	641461	0.535520125	Melothria perpusilla	Chiang Mai	Muang	Cucurbitaceae	1	90.17149943
5820	8d079cf9-2445-4035-8ed8-09306ef6f385	3313	4	1.333333333	United States of America	6-Jun	1	2009	Gillis, William T.	-96.6219376	33.0553975	parker, tx, usa	11	ng	Senna_roemeriana_R1_001.	73772	55650	0.754351244	Senna roemeriana	Texas	Parker	Leguminosae	5	585.05
5824	8d6bd21f-da48-4626-9925-ece9fe663db2	3309	8	2.666666667	United States of America	3-Mar	24	1966	Gillis, William T.	-99.8124935	33.6734243	NA	54	br	Senna_pleurocarpa_R1_001.	525768	197933	0.376464524	Senna pleurocarpa	California	Los Angeles	Leguminosae	5	1289.67
277	0dcab5f0-bf9f-4f7d-a71c-9db706b1fcb1	3840	3	1	Sierra Leone	11-Nov	21	2012	Gobbo	-11.7947561	8.9804274	united states	8	ng	Aeschynomene_deightonii_R1_001.	18280518	5616571	0.307243537	Aeschynomene deightonii	Northern	Tonkolili	Leguminosae	4	1107.917347
807	17dc5ac4-4a27-4179-a83a-607a5b4c34a1	4202	6	2	United States of America	7-Jul	1	1987	Gobbo	-159.5261238	22.0964396	united states	33	fg	Canavalia_kauaiensis_R1_001.	1371360	643352	0.46913429	Canavalia kauaiensis	Hawaii	Kauai	Leguminosae	4	1327.518866
7445	eaaf0f77-3130-4a67-9c06-a3077531c590	3649	8	2.666666667	Thailand	3-Mar	15	1996	Godfrey, R. K.	98.9649024	19.3678141	NA	24	br	Cicer_arietinum_R1_001.	246928	40030	0.162112033	Cicer arietinum	Chiang Mai	Chiang Dao	Leguminosae	3	41.43139221
918	194c4ab1-cae6-4e8d-aef6-52ed83660145	517	6	2	Brazil	5-May	2	1973	Godfrey, R.K.	-49.8362237	-15.8270369	state of goi<e1>s, brazil	47	fg	Canavalia_grandiflora_R1_001.	406876	197238	0.484761942	Canavalia grandiflora	Goiás		Leguminosae	1	253.0717689
3728	50783b59-f6e1-4ab4-b16d-27ccdfc63556	4682	5	1.666666667	Cameroon	3-Mar	7	1993	Goldblat, Peter	9.0128926	4.8334305	NA	27	fg	Leptoderris_ledermannii_R1_001.	522184	267298	0.5118847	Leptoderris ledermannii	Southwest	Ndian	Leguminosae	4	32.11661617
323	0f0129a4-c3ac-4549-a19b-6fd60e19ec5e	3868	8	2.666666667	South Africa	12-Dec	26	1978	Goldblatt	19.7591675	-33.4220698	united states	42	br	Amphithalea_cuneifolia_R1_001.	143410	52562	0.366515585	Amphithalea cuneifolia	Western Cape	Cape Winelands	Leguminosae	4	472.29394
402	11475e43-e1e8-4dc0-81e6-e0cef11efb4d	4067	5	1.666666667	South Africa	5-May	14	1974	Goldblatt	20.402376	-34.4897034	united states	46	fg	Aspalathus_securifolia_R1_001.	1672070	732078	0.437827364	Aspalathus securifolia	Western Cape	Overberg	Leguminosae	4	552.0110932
403	114b6d0d-eda1-4cea-9014-ad6db201858c	4066	6	2	South Africa	1-Jan	3	1976	Goldblatt	19.7591675	-33.4220698	united states	44	fg	Aspalathus_rupestris_R1_001.	150096	44958	0.299528302	Aspalathus rupestris	Western Cape	Cape Winelands	Leguminosae	4	94.39564206
417	11d28c23-6dbc-4f30-aee2-68fb13f1b98b	4058	7	2.333333333	South Africa	3-Mar	14	1978	Goldblatt	22.047637	-33.704229	united states	42	fg	Aspalathus_quadrata_R1_001.	1051968	497974	0.473373715	Aspalathus quadrata	Western Cape	Garden Route	Leguminosae	4	477.8178189
424	11eb4e4a-ac99-4536-9206-736ad30c09bc	4008	7	2.333333333	South Africa	10-Oct	4	1983	Goldblatt	20.402376	-34.4897034	united states	37	fg	Aspalathus_excelsa_R1_001.	913968	202706	0.221786758	Aspalathus excelsa	Western Cape	Overberg	Leguminosae	4	486.0494814
425	11eb9cdb-bbec-44ec-ada4-bb07f63c5ecc	4007	9	3	South Africa	Not Shown	Not Shown	1918	Goldblatt	21.8568586	-33.2277918	united states	102	br	Aspalathus_crenata_R1_001.	2429942	1073681	0.441854579	Aspalathus crenata	Western Cape		Leguminosae	4	562.5172941
430	12032f71-6b20-4b02-878f-5595ffab3c54	4002	7	2.333333333	South Africa	10-Oct	19	1989	Goldblatt	19.949686	-30.4218185	united states	31	fg	Aspalathus_costulata_R1_001.	2390770	607962	0.254295478	Aspalathus costulata	Northern Cape	Namakwa	Leguminosae	4	765.4964705
438	123dde12-7203-4ecc-9d35-386295a69dc9	3967	6	2	South Africa	9-Sep	27	1989	Goldblatt	20.402376	-34.4897034	united states	31	fg	Aspalathus_aciphylla_R1_001.	1729480	418578	0.242025349	Aspalathus aciphylla	Western Cape	Overberg	Leguminosae	4	555.5853677
443	12709010-6c86-4e34-80ea-f561ac8c1ec7	3992	9	3	South Africa	9-Sep	9	1894	Goldblatt	18.6175626	-32.2129777	united states	126	br	Aspalathus_chrysantha_R1_001.	88280	40845	0.462675578	Aspalathus chrysantha	Western Cape	West Coast	Leguminosae	4	123.4230837
445	12765445-76aa-4dd8-9140-43e5ee9015a0	3990	5	1.666666667	South Africa	5-May	2	1948	Goldblatt	18.5700636	-33.9142871	united states	72	fg	Aspalathus_capitata_R1_001.	610064	239497	0.392576844	Aspalathus capitata	Western Cape	City of Cape Town	Leguminosae	4	369.5064695
470	13539fc3-b3d6-40f0-96c5-46469499ade5	4052	9	3	South Africa	10-Oct	26	1974	Goldblatt	18.7184783	-33.4654962	united states	46	br	Aspalathus_parviflora_R1_001.	1328684	505700	0.38060216	Aspalathus parviflora	Cape	Malmesbury	Leguminosae	4	1024.217288
472	135d0525-3b27-4263-bb9a-17873ceadf20	4048	8	2.666666667	South Africa	9-Sep	20	1974	Goldblatt	18.6175626	-32.2129777	united states	46	br	Aspalathus_pinguis_R1_001.	96408	42440	0.440212431	Aspalathus pinguis	Western Cape	West Coast	Leguminosae	4	97.53667119
480	13777f7c-30b8-4c7f-af7a-35e5d493421f	4041	8	2.666666667	South Africa	10-Oct	27	1976	Goldblatt	19.7591675	-33.4220698	united states	44	br	Aspalathus_nigra_R1_001.	334874	94267	0.281499907	Aspalathus nigra	Western Cape	Cape Winelands	Leguminosae	4	628.0456604
487	13a656a8-4beb-41af-afd5-f8e0f97a8908	4038	7	2.333333333	South Africa	9-Sep	30	1974	Goldblatt	22.047637	-33.704229	united states	46	br	Aspalathus_leucophylla_R1_001.	2196252	962338	0.438172851	Aspalathus leucophylla	Western Cape	Garden Route District Municipality	Leguminosae	4	361.2748069
495	13b5d40e-2b24-4f3a-86d3-abb1b0b57daa	4036	9	3	South Africa	8-Aug	31	1984	Goldblatt	18.6175626	-32.2129777	united states	36	br	Aspalathus_latifolia_R1_001.	2483498	1119969	0.450964325	Aspalathus latifolia	Western Cape	West Coast	Leguminosae	4	792.5497519
513	13f3bb6b-831c-40ba-a557-70379b626bb6	4029	5	1.666666667	South Africa	10-Oct	22	1986	Goldblatt	18.5700636	-33.9142871	united states	34	fg	Aspalathus_hirta_R1_001.	893176	349034	0.390778525	Aspalathus hirta	Cape		Leguminosae	4	154.1835069
517	13fa9b29-9946-41ac-b005-59743d59bbf8	4027	8	2.666666667	South Africa	10-Oct	27	1976	Goldblatt	18.5700636	-33.9142871	united states	44	br	Aspalathus_intricata_R1_001.	995432	360026	0.361678146	Aspalathus intricata	Cape		Leguminosae	4	1139.161981
580	14b6bee9-7338-4284-b830-ccc1544d5d21	4083	6	2	South Africa	9-Sep	26	1974	Goldblatt	18.8967409	-32.1975789	united states	46	fg	Aspalathus_tridentata_R1_001.	49346	17234	0.349248166	Aspalathus tridentata	Cape	Clanwilliam	Leguminosae	4	129.0552739
583	14bc5c9a-d7a2-4b58-ad9a-974f5ce2e7ef	4082	7	2.333333333	South Africa	11-Nov	14	1979	Goldblatt	18.6175626	-32.2129777	united states	41	fg	Aspalathus_ternata_R1_001.	98934	29050	0.293630097	Aspalathus ternata	Western Cape	West Coast	Leguminosae	4	93.20421722
588	14cbe4eb-ea00-4eea-8fcc-36ea1c509b7e	4081	10	3.333333333	South Africa	10-Oct	8	1976	Goldblatt	18.5700636	-33.9142871	united states	44	NA	Aspalathus_steudeliana_R1_001.	41558	14995	0.360821021	Aspalathus steudeliana	Cape		Leguminosae	4	289.5726936
601	14f0f888-ef2e-4e03-913a-e74b6d1902db	4076	9	3	South Africa	8-Aug	29	1978	Goldblatt	19.7591675	-33.4220698	united states	42	br	Aspalathus_spicata_R1_001.	231692	100498	0.433756884	Aspalathus spicata	Western Cape	Cape Winelands	Leguminosae	4	213.5381264
653	158df3c8-436a-47ef-aeff-14c6b87d4979	4084	6	2	South Africa	1-Jan	28	1982	Goldblatt	20.402376	-34.4897034	united states	38	fg	Aspalathus_tuberculata_R1_001.	249338	96063	0.385272201	Aspalathus tuberculata	Western Cape	Overberg	Leguminosae	4	213.104881
724	16c8927a-3abf-45e1-a154-d1fe120e2db1	4151	6	2	South Africa	9-Sep	16	2004	Goldblatt	18.5700636	-33.9142871	united states	16	fg	Fagelia_bituminosa_R1_001.	5749532	2332080	0.405612144	Fagelia bituminosa	Western Cape	City of Cape Town	Leguminosae	4	2792.206382
6340	b8b17c96-383b-4330-bb7d-e23723917787	4321	5	1.666666667	Australia	6-Jun	23	1977	Goldblatt	134.3992892	-15.9920347	united states	43	fg	Crotalaria_crispata_R1_001.	538022	219657	0.408267692	Crotalaria crispata	Northern Territory	Roper Gulf	Leguminosae	4	117.3576481
3969	56cbd6b5-560c-4647-a1b1-5c8e9f938bbb	2488	7	2.333333333	Zambia	5-May	27	1961	Goldblatt P.	27.849332	-13.133897	zambia	59	fg	Brachystegia_manga_R1_001.	96082	29519	0.30722716	Brachystegia manga			Leguminosae	5	1457.577833
3727	50780602-6621-48e4-9b91-8f41242dd27e	4681	9	3	Central African Republic	3-Mar	7	1988	Goldblatt, P.	16.2698669	2.9017408	NA	32	br	Leptoderris_harmsiana_R1_001.	544282	257771	0.473598245	Leptoderris harmsiana	Sangha-Mbaéré	Bayanga	Leguminosae	4	17.0613386
4718	6d45abc8-01c1-4914-a209-2f51f4c211e7	4717	4	1.333333333	Gabon	1-Jan	23	2008	Goldblatt, P.	12.4380581	-0.8844093	NA	12	ng	Bikinia_pellegrinii_R1_001.	772930	241542	0.312501779	Bikinia pellegrinii	Ogooué-Lolo|Ogooue-Lolo		Leguminosae	4	259.8953839
7281	e39c15ad-b99b-4082-9472-73c662aea04a	4838	7	2.333333333	South Africa	10-Oct	30	1986	Goldblatt, P.	20.402376	-34.4897034	NA	34	fg	Podalyria_oleaefolia_R1_001.	116634	42411	0.363624672	Podalyria oleaefolia	Western Cape	Overberg	Leguminosae	4	201.0823212
3704	4f8caa80-37a1-4759-b50a-71a03ad2bb74	4693	5	1.666666667	South Africa	9-Sep	13	1974	Goldblatt, Peter	26.419389	-32.2968402	NA	46	fg	Lotononis_azurea_R1_001.	93768	39027	0.416208088	Lotononis azurea	Eastern Cape		Leguminosae	4	51.17941366
3909	55868618-0623-4fbb-8436-7a0db930a7a9	4534	7	2.333333333	Senegal	9-Sep	3	1948	Goldblatt, Peter	-17.3937536	14.7589446	NA	72	NA	Indigofera_aspera_R1_001.	371148	219262	0.590767026	Indigofera aspera	Dakar	Pikine	Leguminosae	4	1062.828544
3910	558a99fa-ac39-49a9-99ef-1f6b796b6583	4533	8	2.666666667	Ethiopia	6-Jun	13	1975	Goldblatt, Peter	41.6011814	8.8080284	NA	45	NA	Indigofera_articulata_R1_001.	1938718	954342	0.49225416	Indigofera articulata	Harerge		Leguminosae	4	1077.434776
4505	64e8d20a-50a2-4389-b4ac-2d47b9482a82	5368	3	1	Brazil	4-Apr	19	2012	Goldblatt, Peter	-63.9004398	-8.7611933	porto velho - state of rond<f4>nia, brazil	8	ng	Abarema_floribunda_R1_001.	108512	10123	0.093289221	Abarema floribunda	Rondônia	Porto Velho	Leguminosae	5	110.2090991
4720	6d70c92b-6f84-4d76-83dc-8bd7ff5cef82	4716	9	3	Gabon	8-Aug	30|26	1992	Goldblatt, Peter	12.4380581	-0.8844093	NA	28	br	Bikinia_grisea_R1_001.	15756	2327	0.147689769	Bikinia grisea	Ogooue-Lolo		Leguminosae	4	326.7234865
4724	6dabe6ba-3d80-4d92-aa4d-50a46897db14	2315	9	3	Brazil	11-Nov	9	1993	Goldblatt, Peter	-38.0383044	-12.262291	NA	27	br	Arapatiella_emarginata_R1_001.	264846	91425	0.345200607	Arapatiella emarginata	Bahia		Leguminosae	5	38.29036308
7147	e0a82029-98ad-43ea-8717-cc4add644d2d	4932	14	4.666666667	South Africa	11-Nov	26	1987	Goldblatt, Peter	18.5700636	-33.9142871	NA	33	bl	Rafnia_ovata_R1_001.	1084980	452990	0.41751	Rafnia ovata	Cape		Leguminosae	4	1253.979664
7148	e0ab826c-86d1-4977-b1d5-9789cd82e47f	4931	8	2.666666667	South Africa	12 - December|11 - November	17|11	1970	Goldblatt, Peter	18.6175626	-32.2129777	NA	50	br	Rafnia_opposita_R1_001.	1139056	570144	0.500540799	Rafnia opposita	Western Cape	West Coast	Leguminosae	4	137.7201818
7272	e36384c5-4759-4df1-b4f8-fc498c91880b	4844	7	2.333333333	South Africa	2-Feb	12	2011	Goldblatt, Peter	20.402376	-34.4897034	NA	9	fg	Polhillia_canescens_R1_001.	2563564	1157138	0.451378628	Polhillia canescens	WC|Western Cape	Overberg	Leguminosae	4	416.7302178
49	0134cf13-078a-4e6c-bd47-b632003a219a	3402	7	2.333333333	Unknown Country	5-May	5	1930	Goloskokov, V.	NA	NA	NA	90	fg	Astragalus_nigricans_R1_001.	1516332	926926	0.611294888	Astragalus nigricans			Leguminosae	3	1898.050978
7865	fa60b678-e9fd-45db-a3d4-80821bf4ee5a	3498	5	1.666666667	Uzbekistan	5-May	13	1931	Goloskokov, V.	64.585262	41.377491	NA	89	fg	Astragalus_farctissimus_R1_001.	983104	595756	0.60599489	Astragalus farctissimus			Leguminosae	3	417.4883973
3695	4f4f1eb5-dcab-4729-8be2-da056ff331be	4627	7	2.333333333	Malawi	1-Jan	20	1987|1967	Gomez Chagala, Braulio	34.3254842	-14.3816618	NA	33	br	Indigofera_patula_R1_001.	713988	362133	0.5071976	Indigofera patula		Dedza	Leguminosae	4	1159.229674
4471	64455bca-3227-4018-b1c8-877536f69043	5430	4	1.333333333	Tanzania, United Republic of	2-Feb	21	1970	Goncalves, V. F.	34.888822	-6.369028	tanzania	50	ng	Acacia_brevispica_R1_001.	526596	133289	0.253114342	Acacia brevispica			Leguminosae	5	2905.626947
6117	aae4cfc9-0ddf-4e26-a9ef-5952b2623109	8563	8	2.666666667	Panama	8-Aug	21	1966	Gonz<e1>lez Villarreal, L. M.	-77.8367282	7.8681713	dari<e9>n province, panama	54	br	Rytidostylis_carthagenensis_R1_001.	545178	42714	0.078348723	Rytidostylis carthagenensis	Darién		Cucurbitaceae	6	287.7314007
6118	aafc9f64-5b49-4208-a58a-11ff90fb6984	8562	6	2	Panama	4-Apr	23	1966	Gonz<e1>lez Villarreal, L. M.	-77.8367282	7.8681713	dari<e9>n province, panama	54	fg	Psiguria_warscewiczii_R1_001.	416826	264478	0.634504565	Psiguria warscewiczii	Darién		Cucurbitaceae	6	68.8341636
6126	ac146350-fc9c-4e93-9cb3-9a36a776cbee	8554	9	3	Tanzania, United Republic of	2-Feb	14	2006	Gonz<e1>lez Villarreal, L. M.	36.7819505	-8.9802246	ulanga, tanzania	14	br	Lagenaria_sphaerica_R1_001.	10801546	5891581	0.545438681	Lagenaria sphaerica		Ulanga	Cucurbitaceae	6	760.6700635
6128	ac25429d-3d4e-4c07-9726-ec6c89dc4937	8552	10	3.333333333	Viet Nam	7-Jul	4	2002	Gonz<e1>lez Villarreal, L. M.	106.3404925	21.5097832	t<e2>n th<e0>nh, h<U+1EEF>u lung district, l<U+1EA1>ng son, vietnam	18	br	Gynostemma_pentaphyllum_R1_001.	609528	254485	0.417511583	Gynostemma pentaphyllum	Lang Son	Huu Lung	Cucurbitaceae	6	127.863849
6132	accf7f59-8765-4dd6-8bc5-0c4d786a7440	8606	9	3	Mexico	9-Sep	29	1978	Gonz<e1>lez Villarreal, L. M.	-98.802258	19.129935	ayapango, state of mexico, mexico	42	br	Quercus_rugosa_R1_001.	1545454	240623	0.15569729	Quercus rugosa	México	Ayapango	Fagaceae	6	822.778301
7434	e9fc0812-773d-4318-99bc-ec0af248263f	3342	5	1.666666667	United States of America	1-Jan	15	1992	Goodfriend, Glenn A.	-80.6326916	25.5516034	NA	28	fg	Canavalia_gladiata_R1_001.	2547448	1162379	0.456291551	Canavalia gladiata	Florida	Dade	Leguminosae	2	270.2932734
7265	e32cebb6-643c-4144-9016-9eb0279e4ab7	3708	9	3	Nepal	8-Aug	9	1983	Gordon McPherson	84.0960216	28.6391702	NA	37	br	Dalbergia_sericea_R1_001.	903362	396296	0.438690138	Dalbergia sericea	Marsyandi Khola		Leguminosae	3	1490.727629
7193	e19ee0b2-2163-4929-966f-0b029b38b2d6	4909	6	2	Australia	9-Sep	23	1992	Gorrick, M.G.	150.687674	-33.7506759	NA	28	fg	Pultenaea_retusa_R1_001.	1369706	841745	0.614544289	Pultenaea retusa	New South Wales	Penrith	Leguminosae	4	384.4534357
3360	46adaa9d-38c7-4982-933d-24ec431439cd	1724	7	2.333333333	Mexico	11-Nov	25	1983	Gottsberger, G.	-103.7240868	19.2452342	colima, mexico	37	fg	Cyclanthera_multifoliola_R1_001.	1187394	469359	0.395284969	Cyclanthera multifoliola	Colima		Cucurbitaceae	1	2025.442721
327	0f2c5898-13de-4f8a-bd38-5aab679e4a59	3865	5	1.666666667	Not shown	4-Apr	14	1963	Grant	NA	NA	united states	57	fg	Amphithalea_axillaris_R1_001.	228192	88452	0.387620951	Amphithalea axillaris			Leguminosae	4	454.9641241
6269	b6010f00-6522-49e8-b180-1679661caef0	4371	9	3	Australia	1-Jan	21	1979	Grant, Martin L.	116	-31.4166667	united states	41	br	Daviesia_costata_R1_001.	757878	420741	0.555156635	Daviesia costata	Western Australia	Darling	Leguminosae	4	22.15197202
6892	c94e24c7-d2c4-4d56-9e41-2f483029b36d	869	6	2	Guatemala	8-Aug	12	1969	Grant, Martin L.	-89.4399388	16.2000032	san luis, guatemala	51	NA	Dioclea_megacarpa_R1_001.	1379006	991437	0.718950461	Dioclea megacarpa	Petén	San Luis	Leguminosae	1	1275.825506
6981	ce421031-37f5-4e3f-81b6-72b8983516ab	8782	6	2	Argentina	12-Dec	Not Shown	1971	Grant, Martin L.	23.7275388	37.9838096	athens, greece	49	fg	Prosopis_ruscifolia_R1_001.	516308	150717	0.291912967	Prosopis ruscifolia	Formosa	Athens	Leguminosae	6	419.7629356
7318	e5177791-e107-41b3-a53d-d0121e1a6d1d	3732	8	2.666666667	Thailand	10-Oct	21	2006	Grant, Martin L.	99.840576	19.9104798	NA	14	br	Hylodesmum_repandum_R1_001.	839536	342636	0.408125441	Hylodesmum repandum	Chiang Rai		Leguminosae	3	32.87479561
7338	e5b8db03-3e72-4519-90d4-f5a18ecd6119	8882	8	2.666666667	Gabon	8-Aug	2	1992	Grant, Martin L.	10.0807298	0.4432864	estuaire, gabon	28	br	Baphia_buettneri_R1_001.	1170608	409574	0.349881429	Baphia buettneri	Estuaire		Leguminosae	6	347.4109542
816	1815e9be-8002-48e7-871a-16519ee4258f	4196	6	2	South Africa	4-Apr	5	1977	Gray	31.5370003	-28.6191756	united states	43	fg	Calpurnia_glabrata_R1_001.	1755350	692398	0.39445011	Calpurnia glabrata	KwaZulu-Natal	uThungulu	Leguminosae	4	1747.289265
1861	306ed718-0546-494c-93f8-5398d90f8336	5878	8	2.666666667	Thailand	2-Feb	16	1979	Grear, J. W.	98.6724282	18.4204633	chom thong district, chiang mai, thailand	41	br	Boehmeria_siamensis_R1_001.	771968	142873	0.185076324	Boehmeria siamensis	Chiang Mai	Chomthong	Urticaceae	5	330.62
5484	833d28bc-3ea6-4514-ac43-2bb8feebaeaa	2014	8	2.666666667	Mexico	8-Aug	27	1950	Greenway	-97.9293247	17.0320856	putla villa de guerrero, oaxaca, mexico	70	br	Quercus_conspersa_R1_001.	314532	52194	0.16594178	Quercus conspersa	Oaxaca	Putla Villa de Guerrero	Fagaceae	1	529.1573985
6401	bbf40553-262c-42d2-bac6-7bb0e5bbcfbb	4260	8	2.666666667	Tanzania, United Republic of	5-May	2	2006	Greenway	31.0736389	-6.3477635	united states	14	br	Crotalaria_cistoides_R1_001.	1731030	736153	0.425268771	Crotalaria cistoides	Mpanda		Leguminosae	4	101.1109457
91	04b6d367-0f1d-4a8c-adc2-dcb1d71c0f97	5032	8	2.666666667	Morocco	5-May	11	1972	Greenway, P. J.	-5.8339543	35.7594651	NA	48	br	Trifolium_physodes_R1_001.	1351114	1110966	0.822259262	Trifolium physodes	Tangiers		Leguminosae	4	936.8339193
3976	56fe5c1e-8880-427c-afdf-f55236f08c4c	4466	7	2.333333333	Cameroon	6-Jun	11	1974	Greenway, P. J.	14.6587821	10.6315589	NA	46	fg	Erythrina_sigmoidea_R1_001.	205092	80857	0.39424746	Erythrina sigmoidea	Far North Province|Far North		Leguminosae	4	570.7489566
3986	573a4da9-4251-4db9-bd9c-c5ff63ac7938	4449	9	3	Madagascar	2-Feb	3	2010	Greenway, P. J.	48.2244268	-18.9489026	NA	10	br	Eriosema_procumbens_R1_001.	373108	161467	0.432762096	Eriosema procumbens	Alaotra Mangoro	Moramanga	Leguminosae	4	74.46635377
4635	69c9319c-466a-4cbe-b30a-afb14f8948ee	4765	6	2	Australia	9-Sep	18	1962	Greenway, P. J.	115.8604572	-31.9505269	NA	58	fg	Gompholobium_hendersonii_R1_001.	64628	36966	0.571981185	Gompholobium hendersonii	Perth|Western Australia		Leguminosae	4	32.33323886
6252	b4e1beed-f436-47b2-a2ef-75bd60fa3e2c	4379	8	2.666666667	Australia	9-Sep	15	1982	Greer, J. Keever	119.2320784	-30.7938249	united states	38	br	Daviesia_rhombifolia_R1_001.	497294	265395	0.533678267	Daviesia rhombifolia	Western Australia	Yilgarn	Leguminosae	4	77.49907156
6253	b4e69c95-6db7-42ae-be54-d9bef57bae06	8655	8	2.666666667	Uganda	5-May	13	2000	Greer, J. Keever	30.2974199	-0.3561772	buhweju, uganda	20	br	Pouzolzia_parasitica_R1_001.	603790	96852	0.160406764	Pouzolzia parasitica	Buhweju		Urticaceae	6	194.0420835
4149	5b94749a-4802-4335-b93a-ce2cb4e260a0	8258	5	1.666666667	Canada	7-Jul	4	1948	Greuter, W.	-75.6971931	45.4215296	ottawa, on, canada	72	fg	Rubus_obsessus_R1_001.	633908	208406	0.328763795	Rubus obsessus	Ontario	Ottawa	Rosaceae	5	185.49
7624	f3f5f412-c1fb-4ec7-8170-819e0111bb66	6448	8	2.666666667	Malaysia	4-Apr	11	1995	Grierson, A. J. C.	114.2628251	4.4063366	marudi, sarawak, malaysia	25	br	Lithocarpus_ewyckii_R1_001.	207222	34457	0.166280607	Lithocarpus ewyckii	Sarawak	Marudi	Fagaceae	5	421.4959172
7139	e08a5f04-600b-4542-901d-e1e89b526df9	4940	7	2.333333333	Dominican Republic	4-Apr	28	2000	Grierson, A.J.C.	-69.7852843	18.8069496	NA	20	br	Rhodopis_planisiliqua_R1_001.	4281102	2348061	0.548471165	Rhodopis planisiliqua	Nacional|Monte Plata		Leguminosae	4	1336.409615
7915	fbb90426-d252-4180-bacf-dcd0039d2df7	4992	9	3	New Caledonia	11-Nov	24	2001	Grierson, A.J.C.	166.2145961	-21.6068005	NA	19	br	Archidendropsis_granulosa_R1_001.	706888	190127	0.2689634	Archidendropsis granulosa	South	Thio	Leguminosae	4	139.1282294
5799	8b29b57a-abe5-4e5a-982c-9b6b2568202a	1857	6	2	Japan	9-Sep	28	2005	Griffiths Jr, Austin	138.04	36.1699999	honshu, japan	15	NA	Alnus_fauriei_R1_001.	913162	144900	0.158679402	Alnus fauriei	Honshu		Betulaceae	1	970.3647469
5809	8c1c50ac-14b9-4a8d-b6f3-7d19e3dc79ad	3324	4	1.333333333	Mexico	2-Feb	15	1992	Griffiths Jr, Austin	-111.3477531	26.0117564	NA	28	ng	Senna_cobanensis_R1_001.	2896952	895089	0.308976124	Senna cobanensis	San Luis Potosí		Leguminosae	5	2433.4
5812	8c596e37-4604-41b3-b940-aa933b63f64b	3321	9	3	Costa Rica	4-Apr	21	1990	Griffiths Jr., Austin	-77.8367282	7.8681713	NA	30	br	Senna_cajamarcae_R1_001.	1083940	407576	0.376013432	Senna cajamarcae	Heredia		Leguminosae	5	1388.61
3407	47bd687c-3c54-4bf8-87dc-f14aed312db3	1688	9	3	Costa Rica	6-Jun	25	1976	Griffiths, Jr., Austin	-83.9161935	9.8638091	cartago province, cartago, costa rica	44	br	Cayaponia_buraeavii_R1_001.	818942	487220	0.594938347	Cayaponia buraeavii	Cartago		Cucurbitaceae	1	760.5430528
5819	8cd1f72c-0975-4ace-af46-94b42051d4b0	3314	5	1.666666667	United States of America	4-Apr	2	1969	Griffiths, Jr., Austin	-105.8700901	34.5199402	NA	51	fg	Senna_surattensis_R1_001.	1989998	620698	0.311908856	Senna surattensis	California	Los Angeles	Leguminosae	5	1488.95
5409	8128461d-9295-45c4-9c7d-d3f4336629ce	1939	9	3	Malaysia	12-Dec	18	1983	Grimes J.	116.410779	5.721291	tambunan, sabah, malaysia	37	br	Artocarpus_excelsus_R1_001.	7328	1303	0.177811135	Artocarpus excelsus	Sabah	Tambunan	Moraceae	1	1331.83723
3702	4f6affd0-bd00-4801-b4a7-7f1226c9e109	4623	8	2.666666667	Gabon	10-Oct	5	2003	Grimes, James	13.914399	-1.4762544	NA	17	br	Indigofera_paracapitata_R1_001.	1026134	571670	0.557110475	Indigofera paracapitata	Haut-Ogooue|Plateaux Bateke		Leguminosae	4	555.5853677
5657	87465040-be01-411a-b3a9-a5e7f87de71a	2085	7	2.333333333	United States of America	6-Jun	15	1955	Grimes, James	-121.5370003	39.6253952	butte county, ca, usa	65	fg	Quercus_howellii_R1_001.	1710504	328115	0.191823579	Quercus howellii	California	Butte	Fagaceae	1	0
381	10c191d3-f1a3-4c19-a752-489376e98f24	3963	8	2.666666667	Gabon	5-May	1	2003	Grobbelaar	11.7068294	1.4892408	united states	17	br	Aspalathus_abietina_R1_001.	92736	27126	0.292507764	Aspalathus abietina	Woleu-Ntem		Leguminosae	4	78.4738737
398	112a1381-e977-4293-aeb3-ff388528d78a	3946	9	3	South Africa	1-Jan	14	1975	Grobbelaar	30.8958242	-28.5305539	united states	45	br	Argyrolobium_marginatum_R1_001.	194908	84158	0.4317832	Argyrolobium marginatum	Natal		Leguminosae	4	115.6246665
526	141af23c-c178-45fd-8d9c-426653c36e1e	4022	8	2.666666667	South Africa	12-Dec	11	1981	Grobbelaar	18.5700636	-33.9142871	united states	39	br	Aspalathus_incurva_R1_001.	1088260	253475	0.232917685	Aspalathus incurva	Western Cape	City of Cape Town	Leguminosae	4	460.3796916
6121	abed2ec1-8190-4909-8aac-1f42f3869a98	8555	4	1.333333333	Ecuador	11-Nov	18	1982	Guillermo E., J. A.	-90.3371889	-0.6393592	santa cruz island, ecuador	38	ng	Momordica_charantia_R1_001.	2807712	1286846	0.458325498	Momordica charantia	Galápagos	Santa Cruz	Cucurbitaceae	6	754.7005601
767	178ae5e4-730d-4720-9b44-ad3db11449fb	515	7	2.333333333	Brazil	12-Dec	5	1990	Guittou	-49.9409511	-24.5393075	pira<ed> do sul, state of paran<e1>, 84240-000, brazil	30	br	Camptosema_scarlatinum_R1_001.	1268936	710332	0.559785521	Camptosema scarlatinum	Paraná	Piraí do Sul	Leguminosae	1	82.48139363
6372	baa2626c-789d-434b-873f-498ee4d5b207	4323	3	1	Gabon	4-Apr	8	2009	Guittou	11.1617356	-2.8821033	united states	11	ng	Cyclocarpa_stellaris_R1_001.	1595786	484356	0.303521901	Cyclocarpa stellaris	Nyanga	Mougoutsi	Leguminosae	4	338.962669
17	006b049a-8de8-4881-89e0-dc7db5ff6e1a	3462	6	2	China	4-Apr	20	2004	Guo, Cheng Yong	116.986503	35.580996	NA	16	NA	Astragalus_scaberrimus_R1_001.	4097626	1747815	0.42654332	Astragalus scaberrimus	Shandong	Qufu	Leguminosae	3	2060.370667
3277	44a7fa7e-4e2d-446a-91b9-5820e0ed23fd	1677	9	3	Mexico	10-Oct	18	1983	Guo, Cheng Yong	-106.0669571	23.288689	concordia, sinaloa, mexico	37	br	Begonia_tapatia_R1_001.	6102508	3666956	0.600893272	Begonia tapatia	Sinaloa	Concordia	Begoniaceae	1	55.29524493
7667	f55ff6ad-1597-4792-a3ed-24b8eb28fa9b	6517	9	3	India	10-Oct	Not Shown	1917	Guo, Cheng Yong	75.6522066	32.2733352	pathankot, punjab 145001, india	103	br	Acacia_torta_R1_001.	159306	29534	0.185391636	Acacia torta	Punjab	Pathankot	Leguminosae	5	2389.328407
3246	44093149-aa07-49c3-862f-2568842dde4a	1594	9	3	Brazil	10-Oct	30	1990	Guocheng-yong	-49.133333	-25.183333	bocai<fa>va do sul, state of paran<e1>, 83450-000, brazil	30	br	Begonia_incisoserrata_R1_001.	820664	461760	0.562666329	Begonia incisoserrata	Paraná	Bocaiúva do Sul	Begoniaceae	1	37.64049498
7894	faec0a64-9ffc-451f-b18e-ca553ffc8e8f	6708	6	2	Australia	9-Sep	22	2006	Gusev, Ju.	121.6283098	-27.6728168	western australia, australia	14	fg	Acacia_melleodora_R1_001.	2713022	752646	0.277419792	Acacia melleodora	Western Australia		Leguminosae	5	577.680883
6202	b1850e0e-52b7-46c4-8223-602b5520d3c9	4279	9	3	Congo	7-Jul	19	1982	Gustafson, Robert	21.758664	-4.038333	united states	38	br	Crotalaria_kerkvoordei_R1_001.	532354	205880	0.386735142	Crotalaria kerkvoordei			Leguminosae	4	62.11885994
2235	364c49cd-343b-419f-9630-ef08d0dae3a5	6122	9	3	Brazil	7-Jul	20	2012	Gutierrez, E.	-51.92528	-14.235004	brazil	8	br	Castilla_ulei_R1_001.	657434	128766	0.195861486	Castilla ulei			Moraceae	5	102.41
7075	dac36b96-5bd9-465c-beda-a9930d0090dd	3785	6	2	Sri Lanka	1-Jan	24	1968	Ha, SY	80.771797	7.873054	NA	52	fg	Gliricidia_sepium_R1_001.	2566374	1311288	0.51094969	Gliricidia sepium			Leguminosae	3	2160.328096
3937	563495b8-e4e6-4eb8-a075-f0291dd369f7	4506	6	2	Morocco	6-Jun	22	1974	Hadidi, Nabil El	-7.09262	31.791702	NA	46	fg	Hippocrepis_scabra_R1_001.	228178	124275	0.544640588	Hippocrepis scabra			Leguminosae	4	1242.167668
677	15ea1808-b47c-4e94-a4be-f99aa5d56520	4122	9	3	Gabon	11-Nov	11	1993	Haegens	9.634135	-1.5758644	united states	27	br	Baphia_breteleriana_R1_001.	440752	122607	0.278176843	Baphia breteleriana	Ogooué-Maritime	Etimboue	Leguminosae	4	98.18653929
5789	8abd1caa-8aca-452b-8aac-a5478c3fa67a	1867	8	2.666666667	United States of America	9-Sep	4	1993	Hamilton, Clem	-84.2278796	35.471793	monroe county, tn, usa	27	br	Alnus_serrulata_R1_001.	2144224	1089180	0.507959989	Alnus serrulata	Tennessee	Monroe	Betulaceae	1	0
5053	77f46081-2b9a-4d0f-a03a-a21987e0d2c3	1141	3	1	Mexico	12-Dec	14	1980	Hammel, Barry	-92.7235178	15.8722105	<e1>ngel albino corzo, chis., mexico	40	ng	Rhynchosia_amabilis_R1_001.	2896924	1293452	0.44649152	Rhynchosia amabilis	Chiapas	Angel Albino Corzo	Leguminosae	1	1654.825467
5936	9bcd7d66-07d7-4914-995f-c4b269d59e24	3007	9	3	Brazil	7-Jul	27	1983	Hammel, Barry	-55.8638155	-1.7618311	NA	37	br	Eperua_oleifera_R1_001.	132802	37877	0.285214078	Eperua oleifera	Amazonas		Leguminosae	5	290.8724298
319	0eec29df-b627-4e57-8fd0-6f0f030627d4	3873	7	2.333333333	South Africa	8-Aug	21	1988	Hanekom	21.8568586	-33.2277918	united states	32	fg	Amphithalea_micrantha_R1_001.	154170	65151	0.422591944	Amphithalea micrantha	Western Cape		Leguminosae	4	327.6982886
419	11d85c01-146b-435b-a9d3-43c588efb375	4056	6	2	South Africa	1-Jan	10	2012	Hanekom	20.402376	-34.4897034	united states	8	fg	Aspalathus_pycnantha_R1_001.	2228212	810777	0.363868878	Aspalathus pycnantha	Western Cape	Overberg	Leguminosae	4	1834.418612
421	11e1911b-4508-4fd1-bc6a-c6ac25669a85	3970	8	2.666666667	South Africa	11-Nov	6	1891	Hanekom	18.5700636	-33.9142871	united states	129	br	Aspalathus_araneosa_R1_001.	884622	389795	0.440634531	Aspalathus araneosa	Western Cape	City of Cape Town	Leguminosae	4	1515.240696
436	12312678-4a49-4c49-a1e1-01e69cc486f0	3996	6	2	South Africa	8-Aug	11	1993	Hanekom	21.8568586	-33.2277918	united states	27	fg	Aspalathus_collina_R1_001.	3011858	1349842	0.448175844	Aspalathus collina	Western Cape		Leguminosae	4	919.9414947
452	12d59c5c-c535-4abd-a7a5-9993b2de24a2	3984	7	2.333333333	South Africa	11-Nov	8	1997	Hanekom	18.6175626	-32.2129777	united states	23	fg	Aspalathus_brevicarpa_R1_001.	1103750	449274	0.407043262	Aspalathus brevicarpa	Western Cape	West Coast	Leguminosae	4	768.798749
481	1384a715-96e5-4900-b3de-5528d7e4a565	4040	9	3	South Africa	11-Nov	23	1995	Hanekom	18.6175626	-32.2129777	united states	25	br	Aspalathus_linearis_R1_001.	4598774	1827808	0.397455496	Aspalathus linearis	Western Cape	West Coast	Leguminosae	4	438.8257331
500	13c54f86-f3d7-481e-8069-e168e72955a4	4034	9	3	Unknown Country	1-Jan	15	2000	Hanekom	NA	NA	united states	20	br	Aspalathus_lanata_R1_001.	4077828	1725133	0.423051929	Aspalathus lanata			Leguminosae	4	572.3736269
600	14ed9eb4-635e-4cc3-b37b-c16508134248	4077	5	1.666666667	South Africa	10-Oct	10	1997	Hanekom	18.6175626	-32.2129777	united states	23	fg	Aspalathus_spinescens_R1_001.	696864	222447	0.319211496	Aspalathus spinescens	Western Cape	West Coast District	Leguminosae	4	122.5565929
648	158159bc-1f3b-4e67-8d0d-1ae9ffe1aba8	4088	6	2	South Africa	10-Oct	10	1997	Hanekom	18.6175626	-32.2129777	united states	23	NA	Aspalathus_vulnerans_R1_001.	1820824	902075	0.495421304	Aspalathus vulnerans	Western Cape	West Coast District	Leguminosae	4	1104.488057
7284	e3ae8933-9761-4a7b-aafa-717a5756654b	4835	6	2	South Africa	11-Nov	12	1989	Hanekom, W J	20.2616667	-33.6261111	NA	31	fg	Stirtonanthus_insignis_R1_001.	1860494	1020435	0.548475297	Stirtonanthus insignis	Cape	Waboomsberg	Leguminosae	4	659.4559518
7130	e0260ac3-55ff-4ca8-9aba-70bf023f2d83	4926	4	1.333333333	South Africa	10-Oct	29	1980	Hanekom, W. J.	20.402376	-34.4897034	NA	40	ng	Rafnia_crassifolia_R1_001.	45574	17333	0.380326502	Rafnia crassifolia	Western Cape	Overberg	Leguminosae	4	86.70553625
3722	5049c3e0-3d8c-41f5-87ac-aad8a2be8ec8	2536	5	1.666666667	Mexico	2-Feb	9	1992	Hanekom, W.J.	-104.6430404	19.4833804	la huerta, jal., mexico	28	fg	Caesalpinia_caladenia_R1_001.	613760	173596	0.282840198	Caesalpinia caladenia	Jalisco	La Huerta	Leguminosae	5	1848.008758
7133	e035d75e-fac4-4da0-b873-8b992f299ea6	4923	8	2.666666667	South Africa	11-Nov	24	1970	Hanekom, W.J.	18.9621091	-33.7342304	NA	50	br	Rafnia_axillaris_R1_001.	343110	117616	0.342793856	Rafnia axillaris	Cape	Paarl	Leguminosae	4	78.9071191
7135	e04fe96c-f6f2-405a-94f9-745388077bcb	4921	9	3	South Africa	10-Oct	21	1983	Hanekorn, W. J.	18.459002	-34.0646087	NA	37	NA	Rafnia_affinis_R1_001.	573320	200020	0.348880207	Rafnia affinis	Cape	Overberg	Leguminosae	4	68.29260686
798	17c2811c-ea8b-4602-840b-86d4498a9065	498	6	2	Mexico	8-Aug	26	1974	Hanitrarivo	-93.7285585	16.6859535	30400 cintalapa, chis., mexico	46	fg	Calliandra_rubescens_R1_001.	496044	140195	0.282626138	Calliandra rubescens	Chiapas	Cintalapa	Leguminosae	1	2679.29386
7296	e44840bc-2b6a-4271-9c0c-026401aec941	8871	6	2	Chile	4-Apr	2	1961	Hanitrarivo, R. M.	-71.542969	-35.675147	chile	59	NA	Astragalus_micranthellus_R1_001.	676684	471723	0.697109729	Astragalus micranthellus			Leguminosae	6	483.9915658
7100	de2c419b-dd73-43bb-bb5f-7018091864db	3811	6	2	China	10-Oct	9	2002	Hara, H.	98.8566	25.817555	NA	18	fg	Indigofera_delavayi_R1_001.	3408488	1636842	0.480225249	Indigofera delavayi	Yunnan	Nujiang Lisuzu	Leguminosae	3	1282.811095
331	0f4fde2f-3261-4cd2-a65e-616ffb686e4c	3861	9	3	Zimbabwe	11-Nov	15	1987	Harder	32.7463686	-18.2200791	united states	33	br	Aeschynomene_rhodesica_R1_001.	208864	97505	0.466834878	Aeschynomene rhodesica	Manicaland	Nyanga	Leguminosae	4	914.7340556
680	160cb71a-8520-4911-85d1-ebc0e59ebc76	4121	6	2	Zambia	11-Nov	25	1993	Harder	32.0723816	-10.5371492	united states	27	fg	Baphia_bequaertii_R1_001.	840384	339880	0.404434163	Baphia bequaertii	Northern	Chinsali	Leguminosae	4	1182.218612
6289	b69a3eb7-8bb8-4c62-ae6d-f9db81094374	4358	12	4	Madagascar	10-Oct	19	2010	Harder	50.2785486	-14.9061237	united states	10	bb	Dalbergia_normandii_R1_001.	227572	99734	0.438252509	Dalbergia normandii	Sava	Antalaha	Leguminosae	4	576.7060808
6358	b9bdb69c-fd34-4603-b981-69c8222ac255	8689	9	3	China	5-May	26	1982	Harder	112.2384017	30.7378118	hubei, china	38	br	Ulmus_bergmanniana_R1_001.	12901482	9295306	0.720483585	Ulmus bergmanniana	Hubei		Ulmaceae	6	1046.571173
6377	bac3d59c-9021-43c2-8a77-5bd2f37f0983	4353	12	4	Madagascar	7-Jul	2	2005	Harder	49.0514094	-13.2026069	united states	15	bb	Dalbergia_glaucocarpa_R1_001.	489662	193532	0.395235897	Dalbergia glaucocarpa	Diana	Ambilobe	Leguminosae	4	222.9612138
3915	55a9d30c-cbe5-4d83-9438-9f5d8e202e54	4528	12	4	Ethiopia	7-Jul	8	1976	Harder, D.	42.7955185	9.3567838	NA	44	bb	Indigofera_amorphoides_R1_001.	2359712	1229403	0.520997054	Indigofera amorphoides	Somali|Harerge	Djidjiga	Leguminosae	4	1129.255146
7247	e2d2a07f-4a7c-4ce4-9f84-8006ec8ca62b	4862	7	2.333333333	Ghana	11-Nov	12	1994	Harder, D.	0.0373201	6.3651557	NA	26	fg	Psophocarpus_palustris_R1_001.	2444520	1274181	0.521239753	Psophocarpus palustris	Eastern	Asuogyaman	Leguminosae	4	1316.976977
7251	e2e39a7b-c110-4443-8b3d-892f32fead6f	3712	5	1.666666667	China	9-Sep	17	1968	Harder, D.	104.195397	35.86166	NA	52	fg	Desmodium_heterophyllum_R1_001.	3318080	1648971	0.496965414	Desmodium heterophyllum			Leguminosae	3	997.1640069
7254	e2ee6f6a-8a24-4556-a2e0-5fa40adf442f	4858	6	2	Benin	11-Nov	7	1999	Harder, D.	2.0763253	6.3716474	NA	21	fg	Pseudovigna_argentea_R1_001.	3140668	1587586	0.505493099	Pseudovigna argentea	Atlantique	Ouidah	Leguminosae	4	908.8915629
3756	518ff590-fec2-45c5-acab-d425075a278d	4660	9	3	Tanzania, United Republic of	7-Jul	4	2009	Harder, D. K.	34.834821	-8.8474131	NA	11	br	Kotschya_strigosa_R1_001.	216504	75098	0.346866571	Kotschya strigosa	Njombe|Iringa	Makambako|Njombe District	Leguminosae	4	428.4278435
3877	54bfdf72-eaba-403d-b464-9c4af1842514	4557	6	2	Tanzania, United Republic of	6-Jun	2	2001	Harder, D. K.	34.7630307	-4.8253518	NA	19	fg	Indigofera_chirensis_R1_001.	1179566	622508	0.527743255	Indigofera chirensis	Singida	Singida	Leguminosae	4	246.5730879
6962	cca28a6c-ad93-4102-b606-abb2522d3589	8801	6	2	Tanzania, United Republic of	6-Jun	1	2005	Harder, D. K.	36.4851204	-6.3477951	mpwapwa, tanzania	15	fg	Senna_singueana_R1_001.	1977006	630234	0.318782037	Senna singueana	Dodoma	Mpwapwa	Leguminosae	6	1333.996412
7386	e75ea922-68f6-4f4f-88a2-564d640396b6	8918	9	3	Tanzania, United Republic of	11-Nov	25	1989	Harder, D. K.	33.3934943	-9.01129	mbeya rural, tanzania	31	br	Dolichos_kilimandscharicus_R1_001.	615960	239292	0.388486265	Dolichos kilimandscharicus	Mbeya	Mbeya Rural	Leguminosae	6	586.7790363
3688	4f04398f-069f-47e1-8054-275eab9f36af	2212	3	1	United States of America	5-May	22	2012	Harder, D.K.	-87.697554	41.7376587	cook county, il, usa	8	ng	Maclura_pomifera_R1_001.	679156	110509	0.162715194	Maclura pomifera	Illinois	Cook	Moraceae	1	3298.979118
4020	58157d5b-e67a-4ce5-bd2b-ee045b677e25	2499	10	3.333333333	Panama	5-May	30	1980	Harder, D.K.	-79.5376773	8.9536419	av. b, panam<e1>, panama	40	br	Brownea_macrophylla_R1_001.	1070830	374011	0.34927206	Brownea macrophylla	Canal Zone		Leguminosae	5	814.2685834
4734	6ebc3e35-da4e-48a1-a737-af6302a372bf	2305	9	3	Jamaica	1-Jan	25	1958	Harder, Daniel K.	-76.4331698	17.9700261	st. thomas parish, jamaica	62	br	Amherstia_nobilis_R1_001.	2612244	994612	0.380750037	Amherstia nobilis		Saint Thomas	Leguminosae	5	970.1107255
4511	6505d82f-a1e4-4fa0-be2b-aa99fd2d5057	5362	8	2.666666667	Colombia	5-May	9	1989	Harley, R. M.	-75.3412179	7.1986064	antioquia, colombia	31	br	Abarema_callejasii_R1_001.	232220	36072	0.155335458	Abarema callejasii	Antioquia		Leguminosae	5	301.9201875
4585	67bfa435-5290-4ba7-b55a-595033ff04be	2371	3	1	Bolivia (Plurinational State of)	5-May	5	1990	Harley, R. M.	-63.1718679	-17.7776975	calle chiquitos, santa cruz de la sierra, bolivia	30	ng	Bauhinia_corniculata_R1_001.	4964030	1821722	0.366984486	Bauhinia corniculata	Santa Cruz	Chiquitos	Leguminosae	5	2106.094522
1274	22e52e60-5a85-43aa-b11a-282ce2c32001	2841	10	3.333333333	Panama	5-May	13	1967	Harley, R.M.	-77.8367282	7.8681713	dari<e9>n province, panama	53	br	Copaifera_panamensis_R1_001.	749282	223339	0.298070686	Copaifera panamensis	Darien		Leguminosae	5	1939.329459
4690	6bf497f8-cd09-43c5-9cab-90378a0a9f9d	4733	9	3	Gabon	6-Jun	9	2005	Harling. G.	13.6362715	-1.7044728	NA	15	br	Millettia_theuszii_R1_001.	183652	78493	0.427400736	Millettia theuszii	Haut-Ogooué	Mpassa	Leguminosae	4	9.046298748
5864	920a5fda-042f-4c05-bc0e-60e5ebb030b8	3270	9	3	Brazil	6-Jun	18	2012	Harriman, Neil A.	-65.8560646	-3.4168427	NA	8	br	Recordoxylon_speciosum_R1_001.	192280	48318	0.251289786	Recordoxylon speciosum	Rondônia		Leguminosae	5	19.66
6040	a729eb16-5df7-4c17-b883-bc4ca0cc9f13	6421	5	1.666666667	United States of America	9-Sep	11	2011	Harriman, Neil A.	-73.8648268	40.8447819	the bronx, ny, usa	9	fg	Fagus_sylvatica_R1_001.	2690272	469919	0.174673416	Fagus sylvatica	New York	Bronx	Fagaceae	5	24.31819901
6114	aab87c15-719d-4c80-bc24-9c5b3f0ef7f5	8564	8	2.666666667	Panama	7-Jul	2	1967	Harriman, Neil A.	-80.365865	8.6266068	cocl<e9> province, panama	53	br	Sechium_edule_R1_001.	252228	121365	0.481171797	Sechium edule	Cocle		Cucurbitaceae	6	37.42387228
7460	eb8feb4c-e98b-41e7-8a28-59b53d97fc46	3639	9	3	Not shown	8-Aug	23	1977	Harris, Wm.	NA	NA	NA	43	br	Crotalaria_cleomifolia_R1_001.	556048	184622	0.332025293	Crotalaria cleomifolia			Leguminosae	3	203.8984163
4570	67055c22-0e9e-4a5f-a16c-9f3d5993526c	4806	9	3	Peru	6-Jun	20	1999	Hartshorn, Gary S.	-77.8657488	-6.5726739	NA	21	br	Maraniona_lavinii_R1_001.	213510	93594	0.438358859	Maraniona lavinii	Amazonas	Luya	Leguminosae	4	107.9345607
5048	77e75fd8-e1d6-4f92-a2ce-c08e99daab20	1146	9	3	Mexico	4-Apr	17	1982	Hartshorn, Gary S.	-92.6189273	17.8409173	tabasco, mexico	38	br	Rhynchosia_americana_R1_001.	1750836	814130	0.464995008	Rhynchosia americana	Tabasco		Leguminosae	1	1303.132809
2057	33ae3aa2-7c94-41cf-b971-266353a2ca30	6088	4	1.333333333	Bolivia (Plurinational State of)	1-Jan	1	1980	Hatschbach, G	-68.810314	-15.0752956	bautista saavedra, bolivia	40	ng	Urtica_flabellata_R1_001.	392934	81538	0.207510676	Urtica flabellata	La Paz	Bautista Saavedra	Urticaceae	5	1662.7
1267	224db432-32bb-4379-9d95-8f9fc9b2e91e	2846	9	3	Brazil	10-Oct	8	1985	Hatschbach, G.	-38.9451874	-15.6773461	NA	35	br	Copaifera_elliptica_R1_001.	81834	15206	0.185815187	Copaifera elliptica	Mato Grosso	Luciaria	Leguminosae	5	771.4659739
1805	2ee0a394-adac-4f41-9316-72dff81dd55c	2771	7	2.333333333	Not shown	7-Jul	13	1995	Hatschbach, G.	-48.454488	-14.4670392	NA	25	fg	Chamaecrista_lundii_R1_001.	10972	2303	0.209897922	Chamaecrista lundii			Leguminosae	5	1390.389167
1921	318d9062-85a4-4b9c-a399-ff029d757cd4	5966	7	2.333333333	Rwanda	6-Jun	12	1978	Hatschbach, G.	29.1855785	-2.5302697	rusizi, rwanda	42	fg	Laportea_alatipes_R1_001.	286032	110080	0.384852045	Laportea alatipes	Western Province	Rusizi	Urticaceae	5	1617.73834
2015	32d97570-bf30-4545-b7c1-4629e99b5390	5823	9	3	Panama	6-Jun	23	1971	Hatschbach, G.	-80.782127	8.537981	panama	49	br	Cecropia_longipes_R1_001.	331154	80546	0.243228226	Cecropia longipes			Urticaceae	5	604
2023	3320f49e-2c2e-4bc8-9dce-26e5cd4b1f8e	6025	6	2	Dominican Republic	1-Jan	3	1977	Hatschbach, G.	-71.1077157	18.0665213	la cienaga 81000, dominican republic	43	NA	Pilea_depressa_R1_001.	1823382	593641	0.325571383	Pilea depressa	Barahona	La Ciénaga	Urticaceae	5	284.27
2061	33b4dd8f-7c22-4dea-8775-036db53a576b	6071	10	3.333333333	Mexico	9-Sep	26	1986	Hatschbach, G.	-96.1420947	18.0809028	san juan bautista tuxtepec, oaxaca, mexico	34	br	Urera_killipiana_R1_001.	464586	66757	0.143691373	Urera killipiana	Oaxaca	San Juan Bautista Tuxtepec	Urticaceae	5	981.16
2138	34eb6381-c0bd-4415-af51-e29172a4d0cb	5779	5	1.666666667	France	5-May	2	1988	Hatschbach, G.	6.2375947	43.467646	var, france	32	fg	Polygala_nicaeensis_R1_001.	112894	8658	0.07669141	Polygala nicaeensis	Provence-Alpes-Côte d'Azur	Var	Polygalaceae	5	268.24
2151	351e91e9-5aa3-415d-962f-bb9758acdb92	5775	6	2	Spain	5-May	24	1989	Hatschbach, G.	-3.7849057	37.7795941	ja<e9>n, spain	31	fg	Polygala_boissieri_R1_001.	1293258	75651	0.058496449	Polygala boissieri	Andalusia	Jaén	Polygalaceae	5	37.1
2173	35812e0a-a4d3-49ce-8f8b-cecab3050f4a	6095	3	1	Germany	10-Oct	2	2006	Hatschbach, G.	13.404954	52.5200066	berlin, germany	14	ng	Urtica_fissa_R1_001.	1872056	104701	0.055928348	Urtica fissa	Berlin	Berlin	Urticaceae	5	2921.63
2511	39df0998-1a27-48c4-92f2-a28b64fa89cd	5600	4	1.333333333	Brazil	8-Aug	17	1976	Hatschbach, G.	-47.0626332	-22.9099384	campinas, state of s<e3>o paulo, brazil	44	ng	Acanthocladus_brasiliensis_R1_001.	3060126	669607	0.218816807	Acanthocladus brasiliensis	São Paulo	Campinas	Polygalaceae	5	440.34
2520	3a0ff724-5f58-461d-a2c9-b010307cd869	5596	9	3	Brazil	11-Nov	19	1978	Hatschbach, G.	-40.0837763	-13.8590592	jequi<e9>, state of bahia, brazil	42	br	Ziziphus_cotinifolia_R1_001.	732094	246059	0.336103014	Ziziphus cotinifolia	Cacaueira da Bahia	Jequie	Rhamnaceae	5	942.42
2754	3d6148ae-a90e-447f-8b21-b87ac6276111	5510	9	3	Venezuela (Bolivarian Republic of)	1-Jan	20	1986	Hatschbach, G.	-62.6383524	7.7035503	piar, 8052, bol<ed>var, venezuela	34	br	Frangula_goudotiana_R1_001.	2125532	679907	0.319876153	Frangula goudotiana	Bolivar	Piar	Rhamnaceae	5	94.5
2874	3ed042af-493d-446a-af10-85999a341060	5462	8	2.666666667	China	5-May	11	1998	Hatschbach, G.	114.416785	27.815743	yichun, jiangxi, china	22	br	Berchemia_kulingensis_R1_001.	2903094	938953	0.323431828	Berchemia kulingensis	Jiangxi	Yichun	Rhamnaceae	5	419.87
4395	61e8ec17-b62f-44f8-9d4f-c88c1da193cb	5397	9	3	United States of America	3-Mar	5	1914	Hatschbach, G.	-122.2821855	37.7798721	alameda, ca, usa	106	br	Acacia_neriifolia_R1_001.	191802	42885	0.223589952	Acacia neriifolia	California	Alameda	Leguminosae	5	1740.049654
4550	66801a96-34e4-4e44-a6cf-31de94b022d3	4815	9	3	French Guiana	3-Mar	8	2010	Hatschbach, G.	-54.033772	3.64443	NA	10	br	Monopteryx_inpae_R1_001.	5212476	2271811	0.435841048	Monopteryx inpae	Saint-Laurent-du-Maroni	Maripasoula	Leguminosae	4	289.2477596
5850	9106450e-392d-4017-aaa1-21b2264c0ab1	3280	4	1.333333333	Unknown Country	4-Apr	5	2004	Hatschbach, G.	NA	NA	NA	16	ng	Schotia_brachypetala_R1_001.	432002	125873	0.291371336	Schotia brachypetala	Mpumalannga		Leguminosae	5	1023.46
5942	9c37ba17-d3f3-4801-88e8-956746b5f56e	2971	9	3	Peru	11-Nov	16	1987	Hatschbach, G.	-73.8507279	-5.0641652	requena, loreto, peru	33	br	Dimorphandra_caudata_R1_001.	441062	160372	0.36360421	Dimorphandra caudata	Loreto	Requena	Leguminosae	5	58.43627406
3707	4fcfe87d-b15e-4fa9-b268-96403b106263	4691	7	2.333333333	Ethiopia	1-Jan	9	1970	Hawkins, J. A.	39.4864411	10.0946605	NA	50	fg	Lonchocarpus_laxiflorus_R1_001.	98852	48530	0.490935945	Lonchocarpus laxiflorus	Shoa		Leguminosae	4	440.1254693
1238	1ffd43df-4e71-456b-a7bb-c928c9258c10	7769	9	3	Brazil	6-Jun	15	1991	Hawthorne, W. D.	-41.9054359	-20.5238258	capara<f3>, state of minas gerais, 36979-000, brazil	29	br	Senna_pneumatica_R1_001.	206734	62475	0.302199928	Senna pneumatica	Minas Gerais	Caparaó	Leguminosae	5	166.5310007
1599	2bb88d3b-6465-4aa4-826a-1a995c93fae2	5184	9	3	Australia	1-Jan	20	2002	Hawthorne, W. D.	149.6564494	-36.6806101	NA	18	br	Racosperma_constablei_R1_001.	785338	214646	0.273316712	Racosperma constablei	New South Wales	Bega Valley	Leguminosae	4	621.1137341
3745	513b725b-53f7-40a5-b0cd-aabd7409ee3d	4669	5	1.666666667	South Africa	Not Shown	Not Shown	Not Shown	Hazlett, Don L.	18.5700636	-33.9142871	NA	NA	fg	Lebeckia_contaminata_R1_001.	1094978	409133	0.37364495	Lebeckia contaminata	Western Cape|Cape		Leguminosae	4	290.7641185
87	049cbfd3-4239-4d8d-a8af-e89e520e745a	5028	3	1	Ethiopia	8-Aug	21	1972	Hedberg, Olov	35.7406882	7.3360745	NA	48	ng	Trifolium_mattirolianum_R1_001.	1985306	1586020	0.798879367	Trifolium mattirolianum	Kefa		Leguminosae	4	1304.910959
4569	6700f9d9-03cc-4ac8-aa42-ebdb04928ac6	4807	9	3	Venezuela (Bolivarian Republic of)	5-May	19	1981	Henderson, A.	-63.8876922	10.6020487	NA	39	br	Margaritolobium_luteum_R1_001.	78314	32270	0.412059147	Margaritolobium luteum	Sucre	Cruz Salmerón Acosta	Leguminosae	4	24.20988766
3908	558628e1-08ab-41fe-864c-0b76e009b6a7	2493	9	3	Malawi	3-Mar	28	1990	Hendrik, J Venter	34.3254842	-14.3816618	dedza, malawi	30	br	Brachystegia_stipulata_R1_001.	481652	121906	0.253099748	Brachystegia stipulata		Dedza	Leguminosae	5	374.5971029
7083	dc84649a-9d6d-49aa-b13b-3775b704b143	3777	9	3	Taiwan, Province of China	11-Nov	12	1988	Heng, Li	120.9674798	24.8138287	NA	32	br	Indigofera_spicata_R1_001.	40426	14419	0.356676396	Indigofera spicata	Hsinchu		Leguminosae	3	500.5632022
7088	dd0e1fcf-e28a-4b99-b993-560bdd63862a	8520	5	1.666666667	Mexico	8-Aug	21	1941	Heng, Li	-98.8362755	24.26694	tamaulipas, mexico	79	fg	Begonia_wallichiana_R1_001.	462918	162740	0.351552543	Begonia wallichiana	Tamaulipas		Begoniaceae	6	329.2146475
7102	de4d44a3-126d-4304-bbfa-f1b653b79dbc	3809	7	2.333333333	China	8-Aug	20	1936	Heng, Li	109.949686	19.5663947	NA	84	fg	Indigofera_chuniana_R1_001.	1602232	770973	0.481186869	Indigofera chuniana	Hainan		Leguminosae	3	1597.162604
7170	e10c618e-cbc0-44f1-a70c-5c40e01e1ada	4958	9	3	India	9-Sep	26	1964	Heng, Li	73.8567437	18.5204303	NA	56	br	Smithia_bigemina_R1_001.	2095158	770705	0.367850539	Smithia bigemina	Maharashtra	Pune	Leguminosae	4	758.3838707
7172	e13b73ed-003b-4bb3-b16a-3c3e849b91f5	3741	8	2.666666667	Canada	3-Mar	3	2016	Heng, Li	-98.8138762	53.7608608	NA	4	br	Dunbaria_nivea_R1_001.	1459814	599394	0.410596144	Dunbaria nivea	Manitoba		Leguminosae	3	730.6955357
7377	e72b88ab-efff-4652-8947-5bad3d720117	3664	7	2.333333333	Taiwan, Province of China	9-Sep	1	1984	Heng, Li	120.960515	23.69781	NA	36	fg	Derris_laxiflora_R1_001.	80872	36981	0.457278168	Derris laxiflora			Leguminosae	3	34.28284315
7411	e82bb00d-f970-4a24-87be-00a86a1b16ff	8927	6	2	Chile	12-Dec	15	1987	Heng, Li	-71.3141562	-30.6321857	limari, ovalle, coquimbo, chile	33	fg	Geoffroea_decorticans_R1_001.	3168176	1250241	0.394624857	Geoffroea decorticans		Limarí	Leguminosae	6	1097.121436
7441	eaa248f3-ab63-44ce-ba8d-9345b77fafa9	3652	5	1.666666667	China	12-Dec	25	2004	Heng, Li	111.314117	26.394403	NA	16	fg	Cladrastis_platycarpa_R1_001.	1930438	687523	0.356148708	Cladrastis platycarpa	Hunan	Dongan	Leguminosae	3	858.5953215
7743	f7716759-8d14-4247-be9d-f25a32cbbeb0	3539	6	2	China	5-May	24	2006	Heng, Li	104.195397	35.86166	NA	14	fg	Callerya_cinerea_R1_001.	2634570	1433057	0.543943414	Callerya cinerea			Leguminosae	3	3065.660442
5964	9f16e82c-5949-411c-aad0-8bb244842b9c	2983	9	3	Brazil	11-Nov	12	1973	Henkel, T. W.	-65.8560646	-3.4168427	NA	47	br	Diptychandra_glabra_R1_001.	165452	59079	0.357076373	Diptychandra glabra			Leguminosae	5	149.8510529
4607	68c26024-5b15-4f8b-978a-51b72ae219e0	2365	11	3.666666667	Brazil	4-Apr	10	1980	Henrickson, J.	-51.92528	-14.235004	NA	40	bb	Bauhinia_brevipes_R1_001.	355138	137666	0.387640861	Bauhinia brevipes			Leguminosae	5	277.4418225
4266	5e865572-5264-4cd4-a9cf-0c3fe9ca6715	8363	5	1.666666667	United States of America	7-Jul	27	1981	Henry, A.	-115.7631232	40.8324211	elko, nv 89801, usa	39	fg	Sanguisorba_annua_R1_001.	4680732	1262688	0.269762935	Sanguisorba annua	Nevada	Elko	Rosaceae	5	1644.66
5869	92f4dcdd-565a-4305-9134-8ac68431e15e	3265	6	2	Brazil	4-Apr	30	2004	Henry, A.	-63.580611	-11.5057341	NA	16	fg	Pterogyne_nitens_R1_001.	1280158	345589	0.269958083	Pterogyne nitens	Rio De Janeiro	Iguaba Grande	Leguminosae	5	524.5
7457	eb471c89-3d2d-4aaf-a171-b81bc98c12b8	3348	9	3	Israel	2-Feb	26	1947	Henty, E. E.	34.851612	31.046051	NA	73	br	Cytisopsis_pseudocytisus_R1_001.	429382	200358	0.466619467	Cytisopsis pseudocytisus			Leguminosae	2	861.008525
7458	eb53584b-e14f-4e8b-8207-1ee244602acd	3346	9	3	Jamaica	5-May	24	1905	Henty, E. E.	-77.297508	18.109581	NA	115	br	Christia_vespertilionis_R1_001.	1648084	717810	0.43554212	Christia vespertilionis			Leguminosae	2	1116.935107
3888	552cc70b-6946-49be-b93c-ae6efa3a90e3	4548	5	1.666666667	Zambia	1-Jan	29	1995	Herb	28.3228165	-15.3875259	NA	25	fg	Indigofera_brachynema_R1_001.	1751732	955738	0.545596016	Indigofera brachynema	Lusaka		Leguminosae	4	1408.67871
2475	397637f0-c7fc-469e-8f96-566848c11f85	7851	10	3.333333333	Russian Federation	6-Jun	20	1978	Heringer E.P.	134.9986407	56.7124069	ayano-maysky district, khabarovsk krai, russia	42	br	Dryas_viscosa_R1_001.	2513706	688031	0.273711802	Dryas viscosa	Khabarovskiy	Ayano-Mayskiy	Rosaceae	5	253.61
2006	32c1bc16-bf76-4eb0-ba09-f78ea96051ff	5997	4	1.333333333	Mexico	3-Mar	22	1986	Heringer, E.P.	-115.4522623	32.6245389	mexicali, baja california, mexico	34	ng	Parietaria_hespera_R1_001.	175056	14804	0.084567224	Parietaria hespera	Baja California	Mexicali	Urticaceae	5	1294.496081
5938	9be12f47-258e-4a99-9f97-d616ccbf5f9a	3005	9	3	Venezuela (Bolivarian Republic of)	2-Feb	6	1991	Heringer, E.P.	-65.8809612	3.1161677	river casiquiare, 7101, amazonas, venezuela	29	br	Eperua_obtusata_R1_001.	53806	14913	0.277162398	Eperua obtusata	Amazonas	Casiquiare	Leguminosae	5	63.63521883
1803	2edc91f0-610c-498a-b1aa-be87c7393ded	2772	6	2	Brazil	8-Aug	15	1996	Heringer, E.P.; Figueiras, T.S.; Mendonca, R.C.; Pereira, B.A.S.; Heringer Salles, A.E.; Chagas, F.; Silva, E.	-46.4393054	-20.177911	NA	24	fg	Chamaecrista_macedoi_R1_001.	525430	52641	0.100186514	Chamaecrista macedoi	Goiás	Niquelândia	Leguminosae	5	384.4534357
375	10ad2afe-ebd5-4e61-a098-030c0bdc264f	3900	8	2.666666667	Egypt	9-Sep	3	1974	Herman	31.2088526	30.0130557	united states	46	br	Alhagi_graecorum_R1_001.	3624022	2428859	0.670210887	Alhagi graecorum	Giza	Giza	Leguminosae	4	1222.099976
751	175244ab-481e-4317-b29b-1150ad7c2769	4226	4	1.333333333	Australia	9-Sep	1	1978	Herman	115.9902668	-32.0823022	united states	42	ng	Chorizema_dicksonii_R1_001.	865614	523388	0.60464364	Chorizema dicksonii	Western Australia	Gosnells	Leguminosae	4	1169.771563
6963	cccb7f95-ed38-44a3-acc4-a2585e3196d0	8800	5	1.666666667	Eritrea	2-Feb	7	1984	Hernaez, B. F.	39.782334	15.179384	eritrea	36	fg	Senna_italica_R1_001.	1088024	300004	0.275732888	Senna italica			Leguminosae	6	271.701321
625	1536870e-a1f0-408b-9bfe-3a870c5c0ebb	4097	6	2	Tunisia	3-Mar	25	2009	Herrero	8.4074573	34.3193669	united states	11	fg	Astragalus_gombo_R1_001.	3208314	2036923	0.634888917	Astragalus gombo	Gabès	Metlaoui	Leguminosae	4	281.1244084
7519	f07bc151-5e63-4f49-9515-33f0da07ff31	3603	7	2.333333333	China	Not Shown	Not Shown	1981	Higgins, E. B.	104.195397	35.86166	NA	39	fg	Centrosema_plumieri_R1_001.	2333512	1387968	0.594797884	Centrosema plumieri			Leguminosae	3	1608.085526
4739	6ef202b8-d973-477d-a597-19d5f5d1ebfa	2302	9	3	Indonesia	Not Shown	Not Shown	1903	Higgins, L.	113.921327	-0.789275	indonesia	117	br	Afzelia_javanica_R1_001.	208132	56757	0.272697135	Afzelia javanica			Leguminosae	5	194.3670175
3732	50be0a9d-e80b-454c-879d-390da179cb0b	4679	6	2	South Africa	10-Oct	7	1999	Higgins, L. C.	19.0118333	-32.5891267	NA	21	NA	Lebeckia_simsiana_R1_001.	149404	57769	0.386663008	Lebeckia simsiana	Western Cape	Citrusdal	Leguminosae	4	323.9073914
5803	8b344de5-e4b6-4a24-8641-0e27d3096242	8490	9	3	China	4-Apr	24	1980	Higgins, Larry C.	112.2384017	30.7378118	hubei, china	40	br	Paliurus_hemsleyanus_R1_001.	2129080	486298	0.228407575	Paliurus hemsleyanus	Hubei		Rhamnaceae	6	764.4803848
2900	3f133fcf-50ec-4b45-8f22-89fbe846cfb8	8125	8	2.666666667	China	5-May	12	1979	Hill, Steven R.	118.337521	29.714699	huangshan city, anhui, china	41	br	Rhaphiolepis_major_R1_001.	1866128	1141406	0.611644003	Rhaphiolepis major	Anhui	Huangshan	Rosaceae	5	250.47
5817	8cb00ab1-81d3-4f06-9892-1c6e741c6522	3316	4	1.333333333	Mexico	9-Sep	18	2003	Hill, Steven R.	-98.2062727	19.0414398	NA	17	ng	Senna_andrieuxii_R1_001.	1859256	527722	0.283835039	Senna andrieuxii	Puebla		Leguminosae	5	920.07
5953	9cee8642-752a-4220-9a05-6277d73b5c5f	3003	9	3	Guyana	9-Sep	14	1992	Hill, Steven R.	-62.2158805	-3.4653053	NA	28	br	Eperua_jenmanii_R1_001.	374762	98604	0.263110988	Eperua jenmanii			Leguminosae	5	625.4461881
391	11178e06-7d5a-4758-bbbd-a59470b5be5d	3953	13	4.333333333	South Africa	10-Oct	Not Shown	1989	Hilliard	30.3435506	-29.5100663	united states	31	bb	Argyrolobium_sandersonii_R1_001.	69348	27637	0.398526273	Argyrolobium sandersonii	KwaZulu-Natal	Umgungundlovu	Leguminosae	4	454.8558128
399	113f4b85-4915-4a49-bd73-7ad1e0ca0034	3945	8	2.666666667	Lesotho	4-Apr	24	1995	Hilliard	28.2526623	-28.9510773	united states	25	br	Argyrolobium_lotoides_R1_001.	2148712	990630	0.461034331	Argyrolobium lotoides	Leribe		Leguminosae	4	642.9926267
813	180fcb8d-1431-4fa5-9c20-1cf162ffdf67	4197	8	2.666666667	Gabon	1-Jan	22	2008	Hilliard	15.2136302	2.0462273	united states	12	br	Camoensia_brevicalyx_R1_001.	20332	5249	0.25816447	Camoensia brevicalyx	Ogooué-Lolo	Mouloundou	Leguminosae	4	73.70817433
1735	2d8e594b-cf34-467a-899d-e9892ea448ff	6354	8	2.666666667	Colombia	8-Aug	22	2005	HInd, D.J.N.	-73.1691323	4.8191575	san luis de gaceno, boyaca, colombia	15	br	Begonia_buddleiifolia_R1_001.	414460	111519	0.269070598	Begonia buddleiifolia	Boyacá	San Luis de Gaceno	Begoniaceae	5	194.1503948
4637	69d40288-0619-4a91-be5b-6801339414b2	2349	3	1	Mexico	5-May	5	2002	Hinton, G. B.	-92.0943351	16.9087258	ocosingo municipality, chis., mexico	18	ng	Bauhinia_rubeleruziana_R1_001.	2212930	636671	0.287704988	Bauhinia rubeleruziana	Chiapas	Ocosingo	Leguminosae	5	837.3845328
4230	5da2a539-904a-49e4-b65c-6713bcf2881d	8208	8	2.666666667	India	7-Jul	1	1933	Hiyomdham, C.	77.1733901	31.1048294	himachal pradesh, india	87	br	Rosa_foetida_R1_001.	2197676	420350	0.191270233	Rosa foetida	Himachal Pradesh		Rosaceae	5	2070.28
45	0102421d-c383-40d2-8f49-26961abc066a	3406	5	1.666666667	China	7-Jul	8	1998	Ho, T. N.	99.798435	28.931172	NA	22	fg	Astragalus_prattii_R1_001.	2019884	1339207	0.663011836	Astragalus prattii	Sichuan Province	Xiangcheng Xian	Leguminosae	3	337.6629328
48	011d9b28-27dd-4d70-b930-cffad22500a2	3403	5	1.666666667	Russian Federation	6-Jun	5	1962	Ho, T. N.	105.318756	61.52401	NA	58	fg	Astragalus_nikitinae_R1_001.	3223902	1690892	0.524486166	Astragalus nikitinae	E. Hhkhthha		Leguminosae	3	1588.525876
7120	df29e96e-88bd-4f0e-802e-a2410db3187f	3796	8	2.666666667	Tajikistan	6-Jun	10	1960	Ho, T. N.	71.276093	38.861034	NA	60	br	Hedysarum_iomuticum_R1_001.	1579782	724140	0.4583797	Hedysarum iomuticum			Leguminosae	3	1267.315789
7567	f2a4b0b6-27dd-470f-9c74-39a6abdc0574	3579	6	2	China	8-Aug	17	2007	Ho, T. N.	102.224653	31.899413	NA	13	NA	Caragana_boisii_R1_001.	1759198	882396	0.501589929	Caragana boisii	Sichuan	Aba Zangzu Qiangzu	Leguminosae	3	2232.47018
7949	fdd10a7e-9152-463c-bdd3-7a6226e0ea3d	4994	7	2.333333333	Gabon	11-Nov	19	1991	Ho, T. N.	12.4380581	-0.8844093	NA	29	fg	Cylicodiscus_gabunensis_R1_001.	1768202	697246	0.394324857	Cylicodiscus gabunensis	Ogooué-Lolo|Ogooue-Lolo		Leguminosae	4	2355.92459
38	00d221dd-cbc6-4e59-af08-a2b07e5c3235	3414	5	1.666666667	China	8-Aug	19	1993	Ho, T.N.	104.195397	35.86166	NA	27	fg	Astragalus_mahoschanicus_R1_001.	2282548	1209374	0.529835079	Astragalus mahoschanicus			Leguminosae	3	1275.190453
7965	ff10b6a8-3d4f-49dc-bd15-6c187182ac86	3449	6	2	Russian Federation	8-Aug	2	1981	Ho, T.N. / Bartholomew, B. / Gilbert, M.	89.8196267	50.1832239	NA	39	fg	Astragalus_brevifolius_R1_001.	5304210	2935603	0.553447733	Astragalus brevifolius	Tuva	Mongun-Tayginsky	Leguminosae	3	2675.991582
3995	577d8266-bd69-4342-946c-a047a638cab3	2485	14	4.666666667	Zambia	4-Apr	5	1961	Hoare, D.B.	30.8958242	-9.7670177	northern province, zambia	59	bl	Brachystegia_glaberrima_R1_001.	954302	192724	0.201952841	Brachystegia glaberrima	Northern		Leguminosae	5	1752.750725
3996	577f97e4-a9f9-45e1-b74d-ec137738be8b	4451	9	3	Zambia	10-Oct	11	1952	Hobson, S.	23.1143753	-13.5432786	NA	68	br	Erythrina_baumii_R1_001.	68984	23835	0.345514902	Erythrina baumii	North-Western	Zambezi	Leguminosae	4	373.7306121
408	1168c639-08ba-4144-bad8-5d391dbb03f1	3940	7	2.333333333	South Africa	3-Mar	24	1970	Hoener	31.2626366	-25.3945969	united states	50	fg	Argyrolobium_frutescens_R1_001.	1007814	442584	0.439152463	Argyrolobium frutescens	Mpumalanga	Ehlanzeni	Leguminosae	4	1192.633491
1344	25f499db-ffec-4046-9707-c79c42292198	2856	9	3	Bolivia (Plurinational State of)	11-Nov	14	1985	Hoffman, B.	-63.588653	-16.290154	bolivia	35	br	Copaifera_reticulata_R1_001.	36520	6707	0.183652793	Copaifera reticulata			Leguminosae	5	1119.729343
1701	2d23d6e7-96da-45c8-aeb8-4b9a072ae3c0	6333	9	3	Dominican Republic	8-Aug	2	1967	Hoffman, B.	-70.162651	18.735693	dominican republic	53	br	Begonia_brachypoda_R1_001.	4114444	1168530	0.284006782	Begonia brachypoda			Begoniaceae	5	298.2376016
5444	82386295-a2fc-4534-8914-f3f2fb442d2c	1918	8	2.666666667	China	5-May	18	1984	Hoffman, B.	115.934366	31.72717	jinzhai county, lu'an, anhui, china	36	br	Ulmus_szechuanica_R1_001.	618698	49159	0.079455566	Ulmus szechuanica	Anhui	Jinzhai	Ulmaceae	1	1024.344299
5962	9eb79ed0-326f-46bb-8cb3-d062bbaf1715	2981	5	1.666666667	Brazil	4-Apr	8	2009	Hoffman, B.	-51.92528	-14.235004	NA	11	fg	Diptychandra_aurantiaca_R1_001.	769008	204427	0.265832085	Diptychandra aurantiaca			Leguminosae	5	303.4365464
5928	9af7d10e-8d1c-4b70-92aa-bcdb834695b1	3015	9	3	Congo (Democratic Republic of the)	3-Mar	23	1939	Hollowell, T.H.	24.9042208	0.5455462	tshopo, democratic republic of the congo	81	br	Erythrophleum_suaveolens_R1_001.	2909772	482662	0.165876227	Erythrophleum suaveolens	Tshopo	Tshopo	Leguminosae	5	1436.621066
3841	5407f854-d0d0-4bfe-8a9b-72ea34d1074f	2512	7	2.333333333	Panama	10-Oct	7	1938	Holm-Nielsen, Lauritz Broder	-77.6727219	8.139347	pinogana district, panama	82	fg	Browneopsis_excelsa_R1_001.	809344	264284	0.326541001	Browneopsis excelsa	Darien	Pinogana	Leguminosae	5	1586.366694
3842	541285a8-e60e-449c-a32b-d81f61663857	4583	5	1.666666667	Zambia	2-Feb	28	1997	Holm-Nielsen, Lauritz Broder	27.4791295	-17.2223622	NA	23	fg	Indigofera_eylesiana_R1_001.	1875896	953482	0.508280843	Indigofera eylesiana	Southern	Sinazongwe	Leguminosae	4	834.5902971
4244	5e0ebba2-82a9-44d6-b2ea-70cadcf92a10	5842	9	3	Ecuador	9-Sep	5	1991	Holttum, R. E.	-79.6517202	0.9681789	esmeraldas, ecuador	29	br	Cecropia_virgusa_R1_001.	139458	37340	0.267750864	Cecropia virgusa	Esmeraldas		Urticaceae	5	205.52
6287	b6870e32-6a14-46a6-872b-ad9c77be02cd	4357	10	3.333333333	Madagascar	11-Nov	22	2005	Hong-Wa	48.2244268	-18.9489026	united states	15	br	Dalbergia_monticola_R1_001.	717758	291180	0.405679909	Dalbergia monticola	Alaotra-Mangoro	Moramanga	Leguminosae	4	204.115039
6390	bb57d796-4335-46b8-b7eb-ad9b7403eff5	8682	9	3	Tanzania, United Republic of	8-Aug	23	2005	Hooper	31.0736389	-6.3477635	mpanda, tanzania	15	br	Trilepisium_madagascariense_R1_001.	968840	131481	0.135709715	Trilepisium madagascariense	Katavi	Mpanda	Moraceae	6	225.8856202
7168	e104b7da-3e27-479f-968a-badb138a9024	3742	9	3	Thailand	1-Jan	17	1994	Hooper, S. S.	98.4530658	15.1542081	NA	26	br	Dunbaria_circinalis_R1_001.	1141542	507591	0.44465381	Dunbaria circinalis	Kanchanaburi	Sangklaburi	Leguminosae	3	75.98271266
4597	680cd49a-205e-44e7-a5a5-7de62c7853ef	4786	5	1.666666667	Australia	9-Sep	23	1982	Hopkins, M.J.G.	117.35065	-34.9617565	NA	38	fg	Kennedia_carinata_R1_001.	62428	28246	0.452457231	Kennedia carinata	Western Australia	Denmark	Leguminosae	4	20.52730178
280	0dd53fee-1ab8-44dc-9929-90d0f3c80d09	3837	9	3	Burundi	10-Oct	12	1978	Houngnon	30.2479779	-3.4760623	united states	42	br	Aeschynomene_bullockii_R1_001.	85762	30321	0.353548192	Aeschynomene bullockii	Ruyigi	Ruyigi	Leguminosae	4	756.9867529
1810	2f4cdb08-f414-4b94-91c1-705d8586c5ca	4396	8	2.666666667	Madagascar	3-Mar	18	2004	Houngnon	46.8010727	-20.5501168	united states	16	fg	Dolichos_minutiflorus_R1_001.	70322	22903	0.325687552	Dolichos minutiflorus	Amoron'i Mania	Ambatofinandrahana	Leguminosae	4	11.42914843
6393	bb89344c-44c2-49a2-8add-c2a6494a92af	4267	7	2.333333333	Kenya	6-Jun	30	2000	Houngnon	38.4849923	-3.3160687	united states	20	fg	Crotalaria_distantiflora_R1_001.	563798	263251	0.466924324	Crotalaria distantiflora	Taita Taveta		Leguminosae	4	114.7581757
6406	bc81aa8e-8116-4a07-9ee2-2fbe4074d2a7	8674	6	2	Namibia	2-Feb	19	1973	Houngnon	15.8906859	-17.3978281	oshikango, namibia	47	fg	Ficus_thonningii_R1_001.	1187356	362889	0.305627798	Ficus thonningii	Ohangwena	Oshikango	Moraceae	6	364.6324588
3774	522e4c60-a567-437f-9921-ac8b960179dc	4645	8	2.666666667	Zambia	3-Mar	8	1997	Houngnon, P.	26.9970153	-16.8054223	NA	23	br	Indigofera_varia_R1_001.	2499228	1347442	0.539143287	Indigofera varia	Southern	Choma	Leguminosae	4	2129.337482
3780	5241217e-ff8d-4118-bac7-14615825615e	4639	7	2.333333333	Nigeria	9-Sep	30	1971	Houngnon, P.	4.1104449	8.7699197	NA	49	fg	Indigofera_stenophylla_R1_001.	2182468	1181221	0.541231761	Indigofera stenophylla	Oyo	Olorunsogo	Leguminosae	4	426.8031733
3783	525bd9ef-0c62-459d-8dd3-fb9d97b9633b	4636	9	3	Netherlands|Zambia	11-Nov	19	1992	Houngnon, P.	28.883333	-9.766667	NA	28	br	Indigofera_setiflora_R1_001.	1510098	760505	0.503613011	Indigofera setiflora	Luapula		Leguminosae	4	1253.2176
4044	5889af53-1cc9-4f49-8c3e-4b0dab004e03	4417	5	1.666666667	Kenya	6-Jun	1	2000	Houngnon, P.	38.4849923	-3.3160687	NA	20	ng	Eriosema_rhodesicum_R1_001.	2190220	1075429	0.491014145	Eriosema rhodesicum	TaitaTaveta		Leguminosae	4	2581.495613
5265	7d8e1e57-a064-4f52-a628-96cd859d10f9	3170	9	3	Angola	4-Apr	Not Shown	1938	Howard L. Clark	17.074614	-9.2569695	quela, angola	82	br	Anthonotha_noldeae_R1_001.	205156	41633	0.202933378	Anthonotha noldeae	Malange	Quela	Leguminosae	5	30.60025727
7436	ea13f188-51ad-404b-92c5-19579bcfabf5	3340	8	2.666666667	Australia	8-Aug	21	1981	Howard, R. A.	121.6283098	-27.6728168	NA	39	br	Bossiaea_ornata_R1_001.	1674340	793584	0.47396825	Bossiaea ornata	Western Australia		Leguminosae	2	185.0522415
4016	57fbdd10-d4f7-4296-8dd5-602a8c260eaa	4436	5	1.666666667	South Africa	10-Oct	1	1983	Hoyle, A. C.	30.6199895	-29.0204413	NA	37	fg	Eriosema_kraussianum_R1_001.	115816	39405	0.340237964	Eriosema kraussianum	Natal	Umvoti	Leguminosae	4	357.1589757
3895	554b168b-9e3b-4ab5-9e8b-27d1600ba0b2	4543	9	3	Côte d'Ivoire	9-Sep	17	1978	Hoyle, A.C.	-5.1024722	8.1406633	NA	42	br	Indigofera_berhautiana_R1_001.	740410	415845	0.561641523	Indigofera berhautiana	Vallée du Bandama	Hambol	Leguminosae	4	63.63521883
7466	ec611ec0-e230-4031-9640-c5347d5c911e	3632	8	2.666666667	Viet Nam	10-Oct	21	1931	Hsu, Chien-Chang	108.277199	14.058324	NA	89	br	Crotalaria_phyllostachya_R1_001.	128608	41836	0.325298582	Crotalaria phyllostachya			Leguminosae	3	189.9262522
7045	d6af8860-9f0d-4a50-bcc7-522210a60934	3762	8	2.666666667	India	9-Sep	5	1978	Hu	78.6568942	11.1271225	NA	42	br	Eleiotis_monophyllos_R1_001.	446624	313884	0.702792506	Eleiotis monophyllos	Tamil Nadu		Leguminosae	3	919.814484
7402	e7ddf3e9-00e8-4bc8-a85e-7bc00b976f7e	8926	9	3	Tanzania, United Republic of	11-Nov	25	1989	Hu	33.3934943	-9.01129	mbeya rural, tanzania	31	br	Erythrina_abyssinica_R1_001.	1213790	605047	0.498477496	Erythrina abyssinica	Mbeya	Mbeya Rural	Leguminosae	6	2456.136041
7504	eec5572b-fefc-4740-aada-19ad5d37ee8f	3357	7	2.333333333	Mexico	4-Apr	17	1976	Hu	-115.2837585	30.8406338	NA	44	fg	Syrmatium_distichum_R1_001.	3045580	1110390	0.364590653	Syrmatium distichum	Baja California		Leguminosae	2	298.3459129
7513	efcbca6c-5bc1-40fc-a931-4c2d53c16a55	3607	9	3	China	Not Shown	Not Shown	1885	Hu	104.195397	35.86166	NA	135	br	Crotalaria_chinensis_R1_001.	7274	2181	0.299835029	Crotalaria chinensis			Leguminosae	3	44.46410999
7611	f3bae143-1944-45a1-ad2c-3b70d1109bfa	3571	6	2	Japan	8-Aug	14	2008	Hu	138.252924	36.204824	NA	12	fg	Canavalia_lineata_R1_001.	4193344	2117700	0.505014614	Canavalia lineata			Leguminosae	3	1591.06609
7888	fac71991-5e0f-40f2-8dae-5ef6a3becd26	6711	9	3	Australia	10-Oct	9	1986	Hu SY	138.625	-34.987	mitcham sa 5062, australia	34	br	Acacia_meisneri_R1_001.	1268578	387509	0.305467224	Acacia meisneri	South Australia	Mitcham	Leguminosae	5	84.32268657
4669	6ae3b4ef-ae7a-498b-8858-03ae800ddea0	4742	9	3	Egypt	4-Apr	2	1971	Hu, S. Y.	29.766285	31.104166	NA	49	br	Ononis_serrata_R1_001.	378882	288052	0.760268369	Ononis serrata	Alexandra	Amryea	Leguminosae	4	86.48891355
7156	e0c633ed-87af-4135-a176-6fe8279f8065	4948	5	1.666666667	Congo	2-Feb	11	1995	Hu, S. Y.	14.6966832	0.4286632	NA	25	fg	Schefflerodendron_gilbertianum_R1_001.	3186148	1530854	0.480471717	Schefflerodendron gilbertianum	Cuvette-0uest|Cuvette-Ouest	Mbomo	Leguminosae	4	1351.015847
7208	e2024715-024c-48bd-a36a-3589a4ea353a	4895	5	1.666666667	Australia	10-Oct	26	1982	Hu, S. Y.	150.3037323	-33.409983	NA	38	fg	Pultenaea_involucrata_R1_001.	47442	20175	0.425256102	Pultenaea involucrata	New South Wales	Blue Mountains	Leguminosae	4	219.4952506
7803	f8e47eb4-7648-4496-8392-09344bdb273a	6662	9	3	Australia	8-Aug	8	1991	Hu, S. Y.	151.1788155	-32.5694741	singleton nsw 2330, australia	29	br	Acacia_fulva_R1_001.	2064728	600023	0.290606317	Acacia fulva	New South Wales	Singleton	Leguminosae	5	2030.396139
7935	fce50cad-9dce-47f3-a7f3-73c5b31893c4	3482	7	2.333333333	Kyrgyzstan	7-Jul	21	1971	Hu, S. Y.	74.766098	41.20438	NA	49	fg	Ammopiptanthus_nanus_R1_001.	681950	308698	0.452669551	Ammopiptanthus nanus			Leguminosae	3	358.7836459
7628	f42c8d50-8d66-4ec8-94fd-e557c9f4fd1c	3565	8	2.666666667	China	5-May	15	1915	Hu, S.Y	104.195397	35.86166	NA	105	br	Campylotropis_yunnanensis_R1_001.	2369598	1180860	0.498337693	Campylotropis yunnanensis			Leguminosae	3	1430.14352
7052	d80f74a3-5a74-465e-9763-9586c7f0482a	3756	9	3	Thailand	11-Nov	8	1984	Hu, Shin Ying	100.992541	15.870032	NA	36	br	Flemingia_macrophylla_R1_001.	407550	166205	0.407814992	Flemingia macrophylla			Leguminosae	3	39.48178792
7064	d99d889b-257e-48e1-b9bb-b0c6b395a602	3772	4	1.333333333	China	5-May	8	2007	Hu, Shiu Ying	104.195397	35.86166	NA	13	ng	Indigofera_monbeigii_R1_001.	2429566	1024333	0.421611514	Indigofera monbeigii			Leguminosae	3	635.8440776
7252	e2e65fcd-0911-42ea-91f3-168f9cf5d4e7	4860	8	2.666666667	Tanzania, United Republic of	3-Mar	10	1989	Hu, Shiu Ying	35.2927915	-8.5908881	NA	31	br	Psophocarpus_lancifolius_R1_001.	1356824	710281	0.523487939	Psophocarpus lancifolius	Iringa	Mufindi	Leguminosae	4	1465.83353
7383	e7546448-f1f1-426a-861b-2399c407c16f	3662	6	2	China	10-Oct	31	1933	Hu, Shiu Ying	104.195397	35.86166	NA	87	fg	Derris_ferruginea_R1_001.	2405138	1250071	0.519750218	Derris ferruginea			Leguminosae	3	502.2961838
7649	f4c7ccee-bc26-4db3-a16e-99340c30f5c3	6449	8	2.666666667	Indonesia	1-Jan	27	1995	Hu, Shiu Ying	111.4862054	0.0632612	sintang, sintang sub-district, sintang regency, west kalimantan, indonesia	25	br	Lithocarpus_ferrugineus_R1_001.	464406	77513	0.166907835	Lithocarpus ferrugineus	Kalimantan Barat (W. Kalimantan)	Sintang	Fagaceae	5	2248.473529
7937	fcf383ba-9eb9-4e80-8065-ccd128ec9dd5	6715	9	3	Australia	5-May	15	1997	Hu, Shiu Ying	143.045893	-14.2814913	cook, qld, australia	23	br	Racosperma_midgleyi_R1_001.	261254	65991	0.252593262	Racosperma midgleyi	Queensland	Cook	Leguminosae	5	725.4880966
7881	faae47a9-d86e-4ce8-9861-6fd466bfb20a	6677	4	1.333333333	Australia	9-Sep	18	1985	Hu, SY	146.921099	-31.2532183	new south wales, australia	35	ng	Acacia_gunnii_R1_001.	1456496	524404	0.36004493	Acacia gunnii	New South Wales		Leguminosae	5	413.1559433
4691	6c107502-44a9-4603-9e7c-53679f1f8ff8	4732	6	2	India	10-Oct	29	1969	Huamantupa, Isau	76.1003894	13.0033234	NA	51	fg	Geissaspis_tenella_R1_001.	89268	37774	0.423152754	Geissaspis tenella	Karnataka|Mysore	Hassan	Leguminosae	4	42.9477511
7244	e2c7d8b9-5629-4a71-bcc1-6b829a90e477	4865	6	2	United States of America	6-Jun	24	1995	Huang S.F.	-101.0711758	41.9368476	NA	25	fg	Psoralea_lanceolata_R1_001.	2141568	1056825	0.493481879	Psoralea lanceolata	Nebraska	Hooker	Leguminosae	4	786.8342699
7495	ee516abe-59ed-4ece-978a-010248a24f4c	3358	7	2.333333333	United States of America	7-Jul	19	1967	Huang, S. F.	-118.2436849	34.0522342	NA	53	fg	Syrmatium_tomentosum_R1_001.	767590	340122	0.44310374	Syrmatium tomentosum	California	Los Angeles	Leguminosae	2	2532.469478
7933	fca4e783-9dcd-4898-b153-01c5644cb4bc	4995	8	2.666666667	Zimbabwe	8 - August|11 - November	8|11	1975	Huang, S. F.	28.5873388	-20.1457125	NA	45	br	Elephantorrhiza_elephantina_R1_001.	306340	125236	0.408813736	Elephantorrhiza elephantina		Bulawayo	Leguminosae	4	1500.888486
7221	e259e38e-72be-47bb-a491-b464ae977f72	4913	5	1.666666667	Australia	9-Sep	21	1994	Huang, T. C.	136.2091547	-30.0002315	NA	26	fg	Pultenaea_tenuifolia_R1_001.	300306	166358	0.553961626	Pultenaea tenuifolia	AD|South Australia		Leguminosae	4	181.9112124
7250	e2d956ff-64dc-4332-a6f0-48637029a087	4861	8	2.666666667	Unknown Country|Congo (Democratic Republic of the)	6-Jun	27	1987	Huang, T. C.	27.5495846	-10.4102075	NA	33	br	Psophocarpus_lecomtei_R1_001.	484916	252547	0.520805665	Psophocarpus lecomtei	Haut-Katanga		Leguminosae	4	317.3003991
7508	ef5ccbab-def1-4056-85f5-0bf2453248ed	3612	6	2	Hong Kong	4-Apr	27	1969	Huang, T.C.	114.1693611	22.3193039	NA	51	fg	Crotalaria_medicaginea_R1_001.	861916	389494	0.451893224	Crotalaria medicaginea			Leguminosae	3	326.1819297
5043	77dda968-335e-4077-91e9-c9d0ded74288	1151	4	1.333333333	Mexico	10-Oct	7	1985	Huber, Otto	-108.2216704	25.8226854	sinaloa de leyva, sinaloa, mexico	35	ng	Rhynchosia_macrocarpa_R1_001.	1678088	693229	0.413106464	Rhynchosia macrocarpa	Sinaloa		Leguminosae	1	2628.997619
5954	9cf10c0c-92ee-4650-a552-5902f37b90ae	3004	9	3	Venezuela (Bolivarian Republic of)	2-Feb	27	1979	Huber, Otto	-65.0957792	2.8101413	7101, amazonas, venezuela	41	br	Eperua_leucantha_R1_001.	86596	21704	0.250635133	Eperua leucantha	Amazonas		Leguminosae	5	226.3188656
1212	1f079da4-6352-49d0-ad70-296a19c58c6a	7746	6	2	Mexico	10-Oct	2	1963	Hughes, C. E.	-111.6660725	26.0444446	baja california sur, mexico	57	fg	Senna_polyantha_R1_001.	30348	11838	0.390075129	Senna polyantha	Baja California Sur		Leguminosae	5	221.7697889
1232	1fc152b5-6393-4819-acb0-16dbd6bdcec3	2865	3	1	Panama	4-Apr	24	2004	Hughes, C. E.	-80.7214417	7.7704282	herrera province, panama	16	ng	Crudia_acuminata_R1_001.	2386266	453166	0.189905903	Crudia acuminata	Herrera	Unknown	Leguminosae	5	2266.128018
3687	4f03a025-6348-477f-9b27-4129f0d5fc59	2213	8	2.666666667	Thailand	1-Jan	23	1988	Hughes, C. E.	98.9853008	18.7883439	chiang mai, mueang chiang mai district, chiang mai, thailand	32	br	Maclura_amboinensis_R1_001.	100424	18206	0.181291325	Maclura amboinensis	Chiang Mai		Moraceae	1	587.7538385
4819	726b2e8f-cc31-4f05-8b50-7cd869ce34ce	257	3	1	Mexico	8-Aug	30	2000	Hughes, C. E.	-108.9268986	28.3715757	y<e9>cora, sonora, mexico	20	ng	Nissolia_microptera_R1_001.	1378360	477741	0.346601033	Nissolia microptera	Sonora	Yécora	Leguminosae	1	565.8749459
5617	86274239-86eb-4393-a89b-af38558957f1	2096	9	3	Mexico	8-Aug	21	1988	Hughes, C. E.	-98.7623874	20.0910963	hidalgo, mexico	32	br	Quercus_magnoliifolia_R1_001.	707744	117132	0.16550052	Quercus magnoliifolia	Hidalgo		Fagaceae	1	1087.468622
5835	8edbc641-b0c4-45d5-8742-1260c0bd6af7	3298	3	1	United States of America	8-Aug	31	2012	Hughes, C. E.	-119.4179324	36.778261	NA	8	ng	Senna_lindheimeriana_R1_001.	3776658	831730	0.220229102	Senna lindheimeriana	Texas	Val Verde	Leguminosae	5	426.8
418	11d3bbfd-7dcc-4984-9c27-0c1a161e75fa	4057	6	2	South Africa	11-Nov	10	2001	Hugo	21.8568586	-33.2277918	united states	19	fg	Aspalathus_perfoliata_R1_001.	3024766	1376754	0.455160498	Aspalathus perfoliata	Western Cape		Leguminosae	4	308.5271798
496	13b8971b-e3a2-4f1c-94ad-57954bb0e0ec	4035	6	2	South Africa	4-Apr	11	1979	Hugo	20.402376	-34.4897034	united states	41	fg	Aspalathus_lanceifolia_R1_001.	2569206	1131678	0.44047772	Aspalathus lanceifolia	Western Cape	Overberg	Leguminosae	4	1456.815769
4514	652323d7-1a0a-4411-9264-ebaba610cdb5	5359	9	3	Brazil	11-Nov	16	1977	Hulstaert, R.P.	-65.8560646	-3.4168427	state of amazonas, brazil	43	br	Abarema_auriculata_R1_001.	1479588	283921	0.191891932	Abarema auriculata	Amazonas		Leguminosae	5	93.63746261
289	0e1fdb1f-d188-4767-aac1-e928dff45f3e	3828	7	2.333333333	Madagascar	3-Mar	12	1960	Humbert	46.869107	-18.766947	united states	60	fg	Abrus_parvifolius_R1_001.	3272484	1883722	0.57562451	Abrus parvifolius	unknown	unknown	Leguminosae	4	1583.82648
3303	45344407-dcc3-4b19-ad3a-da7643b77735	1658	7	2.333333333	Mexico	4-Apr	22	1968	Humbert, H.	-92.6375988	16.7369928	san crist<f3>bal de las casas, chis., mexico	52	fg	Begonia_maculata_R1_001.	272074	106558	0.391650801	Begonia maculata	Chiapas	San Cristóbal de las Casas	Begoniaceae	1	1216.130472
6675	c3540ca5-efcf-4e14-a4a5-ea7a46f699c3	63	8	2.666666667	Mexico	12-Dec	20	1989	Hume, L.	-92.8978399	15.4329682	mapastepec, chis., mexico	31	br	Inga_endlicheri_R1_001.	2524072	844862	0.33472183	Inga endlicheri	Chiapas	Mapastepec	Leguminosae	1	3187.717735
4662	6a906372-06ed-4039-aa0a-bdcc18083579	4746	4	1.333333333	Madagascar	4-Apr	14	2007	Hunnewell, F. W.	46.3336857	-15.6921494	NA	13	ng	Ophrestia_madagascariensis_R1_001.	2551760	1105700	0.433308775	Ophrestia madagascariensis	Boeny	Mahajanga II	Leguminosae	4	301.8118761
7145	e0a08a26-4f80-42a8-9ff2-a5692571db65	4934	6	2	South Africa	9-Sep	14	1985	Hunziker, A.T.	22.047637	-33.704229	NA	35	NA	Rafnia_racemosa_R1_001.	1710470	790364	0.462074167	Rafnia racemosa	South Cape|Western Cape	Garden Route	Leguminosae	4	509.3364215
6961	cc9815de-b512-402b-9805-a6f93e1988c8	8802	10	3.333333333	Indonesia	7-Jul	3	1976	Hunziker, J. H.	113.921327	-0.789275	indonesia	44	br	Senna_timoriensis_R1_001.	10386	2777	0.267379164	Senna timoriensis			Leguminosae	6	351.6350968
6988	cebb3676-8d67-427e-ae91-e9f069888f18	8778	6	2	Chile	2-Feb	11	1969	Hunziker, J. H.	-70.1930064	-22.0857976	tocopilla, antofagasta, chile	51	fg	Prosopis_alba_R1_001.	1491888	245834	0.164780466	Prosopis alba	Antofagasta (II)	Tocopilla	Leguminosae	6	1787.297638
6990	cef967eb-54c8-4e06-98b6-c9fc19134aab	8775	6	2	Japan	5-May	8	1974	Hunziker, J. H.	142.191845	27.0944288	ogasawara, tokyo, japan	46	fg	Pithecellobium_dulce_R1_001.	1053082	129505	0.122977128	Pithecellobium dulce	Tokyo	Ogasawara	Leguminosae	6	1743.732965
6995	cf4e1cda-d886-43b1-b2e6-921bc2b92780	8770	7	2.333333333	Argentina	2-Feb	15	1985	Hunziker, J. H.	-58.017434	-31.3913921	concordia, entre rios, argentina	35	fg	Inga_uruguensis_R1_001.	284686	99314	0.348854527	Inga uruguensis	Entre Ríos	Concordia	Leguminosae	6	1548.517502
7267	e34ae5da-c235-455d-bc2e-dc06f622252f	3706	9	3	Thailand	9-Sep	19	1985	Huq, A. M.	100.992541	15.870032	NA	35	br	Dalbergia_rostrata_R1_001.	1863386	769684	0.413056661	Dalbergia rostrata			Leguminosae	3	375.4635937
7257	e3054e44-7bb2-4288-ad9e-30735cc509dd	3709	12	4	Thailand	5-May	28	1997	Huq, A.M.	100.992541	15.870032	NA	23	NA	Dalbergia_stipulacea_R1_001.	91646	36435	0.39756236	Dalbergia stipulacea			Leguminosae	3	1365.114036
3778	523ee6ea-c17f-468f-a745-f373a01090f7	4641	5	1.666666667	Tanzania, United Republic of	1-Jan	20	2009	Hussien, M.A.	33.1857517	-4.2160791	NA	11	fg	Indigofera_tanganyikensis_R1_001.	1416684	564460	0.398437478	Indigofera tanganyikensis	Tabora	Nzega	Leguminosae	4	3216.676177
5500	8376bdc0-74e4-4d49-b9ad-4d60b15ee57b	2026	9	3	China	8-Aug	21	1984	Hutchinson, Paul C.	102.832891	24.880095	kunming, yunnan, china	36	br	Quercus_franchetii_R1_001.	255848	47267	0.184746412	Quercus franchetii	Yunnan	Kunming	Fagaceae	1	1552.962877
4589	67d2dc77-99d6-4598-b581-88ac2282ff05	4793	5	1.666666667	Australia	5-May	23	1980	Hutchison, Paul C.	132.5509603	-19.4914108	NA	40	fg	Leptosema_bossiaeoides_R1_001.	46480	16793	0.361295181	Leptosema bossiaeoides	Northern Territory		Leguminosae	4	135.8788889
7444	eaaea158-ef7c-451d-911f-dff4733f15df	3650	7	2.333333333	Pakistan	8-Aug	8	1977	Hwa, C.T.	74.4642861	35.881911	NA	43	fg	Cicer_microphyllum_R1_001.	1190368	354660	0.297941477	Cicer microphyllum	Northern-area	Gilgit	Leguminosae	3	16.6280932
5863	92010d9b-5f59-4247-83f6-82ad29bcf279	3271	9	3	Brazil	2-Feb	28	1963	I Sanchez Vega	-43.1728965	-22.9068467	NA	57	br	Recordoxylon_stenopetalum_R1_001.	53706	14309	0.266432056	Recordoxylon stenopetalum	Amazonas		Leguminosae	5	63.74
4647	6a3c0eac-7f59-4035-86a6-46fd5f7b044e	2346	7	2.333333333	Panama	6-Jun	3	1975	Ibrahim	-79.8998608	9.359302	col<f3>n, panama	45	fg	Bauhinia_petiolata_R1_001.	2064878	657901	0.31861495	Bauhinia petiolata	Colon		Leguminosae	5	907.8754772
4661	6a8d36d7-c914-41ce-8387-65f64418f7a0	4747	9	3	Madagascar	11-Nov	16	2012	Iltis, H. H.	44.0341961	-18.0524283	NA	8	br	Ormocarpopsis_aspera_R1_001.	357122	105390	0.295109234	Ormocarpopsis aspera	Melaky	Maintirano	Leguminosae	4	56.81160382
6116	aac8e737-8d2c-4efa-99d6-997632b02c1c	8566	4	1.333333333	Tanzania, United Republic of	2-Feb	15	2006	Iltis, H. H.	36.7819505	-8.9802246	ulanga, tanzania	14	ng	Zehneria_minutiflora_R1_001.	5060512	2798761	0.55305886	Zehneria minutiflora	Morogoro	Ulanga	Cucurbitaceae	6	139.6697861
6064	a7cb8094-cfbc-41f1-9781-9f89e087a0c8	6409	9	3	Malaysia	8-Aug	20	1990	Iltis, Hugh H.	102.238071	6.1253969	kelantan, malaysia	30	br	Castanopsis_nephelioides_R1_001.	187520	55076	0.293707338	Castanopsis nephelioides	Kelantan		Fagaceae	5	140.4279655
6163	af2723da-1d68-430c-9b2e-7e7803e694c2	8581	9	3	Malaysia	5-May	12	1962	Iltis., H. H.	117.8911861	4.244651	tawau, sabah, malaysia	58	br	Castanopsis_hypophoenicea_R1_001.	113382	50855	0.448527985	Castanopsis hypophoenicea	Sabah	Tawau	Fagaceae	6	161.0071219
7759	f7da0a22-646a-44ce-8737-d11369bdb280	6607	5	1.666666667	Australia	9-Sep	11	1991	Iokawa, Y.	135.8611498	-34.7239963	port lincoln sa 5606, australia	29	fg	Acacia_cupularis_R1_001.	2942780	886910	0.301385085	Acacia cupularis	South Australia	Port Lincoln	Leguminosae	5	1599.95684
1077	1b979f48-2a9e-44b7-ab18-7cf6fb6c8cf7	691	4	1.333333333	Mexico	12-Dec	10	1980	Irwin, H. S.	-93.1292353	16.7569318	chiapas, mexico	40	ng	Dalea_scandens_R1_001.	2372956	1246329	0.525222128	Dalea scandens	Chiapas		Leguminosae	1	2214.68868
1099	1bd9d298-5b22-47dc-a2c1-549792ba2182	763	9	3	Mexico	7-Jul	25	1994	Irwin, H. S.	-107.4824751	28.5472757	guerrero municipality, chihuahua, mexico	26	br	Desmanthus_cooleyi_R1_001.	740514	211393	0.285467932	Desmanthus cooleyi	Chihuahua	Guerrero	Leguminosae	1	1348.475633
1116	1c188e0d-45de-4235-b0e0-9e79913d6f5b	778	3	1	Mexico	3-Mar	7	1978	Irwin, H. S.	-95.031787	17.4373732	jes<fa>s carranza, ver., mexico	42	ng	Desmodium_metallicum_R1_001.	3502928	1816280	0.518503378	Desmodium metallicum	Veracruz	Jesús Carranza	Leguminosae	1	1041.236724
1905	311cc3e1-6cef-4704-b593-d8ce193a6e3d	5917	4	1.333333333	China	10-Oct	14	2002	Irwin, H. S.	110.856622	26.433417	xinning county, shaoyang, hunan, china	18	ng	Elatostema_sinense_R1_001.	586642	66837	0.113931495	Elatostema sinense	Hunan	Xinning	Urticaceae	5	1279.38
2077	33ec4910-de7f-44e3-bf23-93308b3e2080	5807	4	1.333333333	Mexico	9-Sep	17	1999	Irwin, H. S.	-101.513999	27.8822402	m<fa>zquiz municipality, coahuila, mexico	21	ng	Rhinotropis_minutifolia_R1_001.	1363176	150581	0.110463359	Rhinotropis minutifolia	Coahuila	Múzquiz	Polygalaceae	5	373.19
2150	351b6018-1d8e-4f29-8282-492be17cec5c	6043	4	1.333333333	China	10-Oct	5	1986	Irwin, H. S.	109.189598	27.731514	tongren, guizhou, china	34	ng	Pilea_angulata_R1_001.	652000	73419	0.112605828	Pilea angulata	Guizhou	Tongren	Urticaceae	5	338.75
2152	35267340-1eff-4384-8c63-6fff4cea85d5	5767	9	3	Brazil	3-Mar	21	1971	Irwin, H. S.	-47.6229713	-14.0388664	parque nacional da chapada dos veadeiros - rodovia go 239, km 36 - vila de s<e3>o jorge, alto para<ed>so de goi<e1>s - go, 73770-000, brazil	49	br	Polygala_tamariscea_R1_001.	93022	2880	0.030960418	Polygala tamariscea	Goiás	Chapada dos Veadeiros	Polygalaceae	5	1434.72
2169	357d1d19-dcff-4c8f-b7eb-62f554565793	6093	3	1	Spain	2-Feb	28	2006	Irwin, H. S.	-16.2518467	28.4636296	santa cruz de tenerife, spain	14	ng	Urtica_stachyoides_R1_001.	312068	36664	0.117487214	Urtica stachyoides		Santa Cruz de Tenerife	Urticaceae	5	1846.74
2183	359f948d-150a-4880-8111-7f313e3d6250	6089	5	1.666666667	Italy	7-Jul	Not Shown	2004	Irwin, H. S.	9.0128926	40.1208752	sardinia, italy	16	fg	Urtica_atrovirens_R1_001.	441174	33100	0.075027087	Urtica atrovirens	Sardinia		Urticaceae	5	549.3
2265	36b7cdfc-9c6f-4a77-874b-cb41129af7bb	6107	9	3	Malaysia	3-Mar	12	2002	Irwin, H. S.	118.1171729	5.839444	sandakan, sabah, malaysia	18	br	Artocarpus_glaucus_R1_001.	332248	84542	0.254454504	Artocarpus glaucus	Sabah	Sandakan	Moraceae	5	1619.14
2280	36e7f2f7-99bc-4a92-8349-8198a10e2814	6166	6	2	South Africa	4-Apr	9	2004	Irwin, H. S.	31.2626366	-25.3945969	ehlanzeni, south africa	16	fg	Ficus_abutilifolia_R1_001.	677564	203401	0.30019452	Ficus abutilifolia	Mpumalanga	Ehlanzeni	Moraceae	5	1738.78
2577	3ae647a8-e036-4791-8fcc-5bd31070b52a	5576	7	2.333333333	China	10-Oct	5	1986	Irwin, H. S.	109.189598	27.731514	tongren, guizhou, china	34	fg	Sageretia_hamosa_R1_001.	3864550	1012730	0.262056384	Sageretia hamosa	Guizhou	Tongren	Rhamnaceae	5	599.78
2584	3af51122-ae07-4368-bb05-074f2cbff9cf	7912	3	1	United States of America	9-Sep	18	1988	Irwin, H. S.	-88.5951751	37.417132	pope county, il, usa	32	ng	Malus_ioensis_R1_001.	2570286	1747830	0.680013819	Malus ioensis	Illinois	Pope	Rosaceae	5	497.96
2589	3b0b3cbb-ac81-4a88-a1f8-ef2b29afd611	7914	5	1.666666667	United States of America	5-May	17	1939	Irwin, H. S.	-74.1284764	40.8567662	passaic, nj, usa	81	fg	Malus_toringoides_R1_001.	1200646	792909	0.660401984	Malus toringoides	New Jersey	Passaic	Rosaceae	5	1592.97
2624	3bb79c27-54e9-45f2-bf65-64f9b6ccc595	7978	5	1.666666667	United States of America	6-Jun	6	1985	Irwin, H. S.	-112.7152125	39.7108104	juab county, ut, usa	35	fg	Potentilla_multisecta_R1_001.	1540844	326970	0.212201884	Potentilla multisecta	Utah	Juab	Rosaceae	5	1264.39
2753	3d5d1699-56b3-4f0d-bd06-75d8eb0bd730	8095	9	3	Papua New Guinea	9-Sep	6	1959	Irwin, H. S.	145.3420015	-6.3490754	lufa, papua new guinea	61	br	Prunus_sclerophylla_R1_001.	220932	99694	0.451242916	Prunus sclerophylla	Eastern Highlands	Lufa	Rosaceae	5	1063.84
2956	3fe0ec53-d42a-43c5-b4cb-7779abf55e01	8091	9	3	Malaysia	1-Jan	19	1966	Irwin, H. S.	101.6583123	3.5601046	hulu selangor district, selangor, malaysia	54	br	Prunus_grisea_R1_001.	1519628	755496	0.497158515	Prunus grisea	Ulu Selangor		Rosaceae	5	267.59
4473	64460ebd-ebf3-49d3-8dce-3fcc5369b6ad	5379	6	2	United States of America	11-Nov	6	1995	Irwin, H. S.	-117.1610838	32.715738	san diego, ca, usa	25	NA	Acacia_ataxacantha_R1_001.	7661812	5557208	0.725312498	Acacia ataxacantha	California	San Diego	Leguminosae	5	988.6542893
4531	65b4787c-b17e-4d7b-a3e0-f23fcb20e840	4830	6	2	Gabon	12-Dec	28	1995	Irwin, H. S.	9.7232673	-1.3465975	NA	25	fg	Platysepalum_violaceum_R1_001.	311012	157372	0.505999768	Platysepalum violaceum	Ogooue-Maritime|Ogooué-Maritime		Leguminosae	4	1928.78757
5955	9d23aff4-760f-40bd-916b-0f417de4021a	2974	7	2.333333333	Brazil	Not Shown	Not Shown	Not Shown	Irwin, H. S.	-51.92528	-14.235004	NA	NA	fg	Dimorphandra_mollis_R1_001.	1059286	312156	0.294685288	Dimorphandra mollis			Leguminosae	5	31.14181402
7921	fc25bff9-bb12-4737-9b57-81b36276ae44	6718	6	2	Australia	2-Feb	11	2001	Irwin, H. S.	132.5509603	-19.4914108	northern territory, australia	19	fg	Acacia_minyura_R1_001.	2206842	753421	0.34140233	Acacia minyura	Northern Territory		Leguminosae	5	2704.060949
1311	24f7ac95-a1ff-48a8-bd2d-dd347f041c61	7781	8	2.666666667	United States of America	5-May	13	1920	Irwin, H.S.	-75.294569	42.1076666	tompkins, ny, usa	100	br	Amelanchier_grandiflora_R1_001.	1454124	1084443	0.74577065	Amelanchier grandiflora	New York	Tompkins	Rosaceae	5	3202.069945
1625	2c208bf4-6fe5-4c69-bf6b-c684666eca78	6375	9	3	Ecuador	1-Jan	15	1987	Irwin, H.S.	-77.973865	-0.4772819	quijos, ecuador	33	br	Begonia_hitchcockii_R1_001.	116904	8788	0.075172791	Begonia hitchcockii	Napo	Quijos	Begoniaceae	5	194.4753289
1782	2e7c1492-af41-4302-8efa-7543752e6a36	6312	9	3	United States of America	3-Mar	18	1941	Irwin, H.S.	-73.8648268	40.8447819	the bronx, ny, usa	79	br	Begonia_dipetala_R1_001.	194148	68341	0.352004656	Begonia dipetala	New York	Bronx	Begoniaceae	5	377.3048866
1978	3254ee1d-5a59-4ae4-beb8-ddeb5812fcf2	5952	6	2	Kenya	4-Apr	12	1985	Irwin, H.S.	37.6456042	0.0514721	meru, kenya	35	fg	Girardinia_bullosa_R1_001.	535058	91014	0.170101185	Girardinia bullosa	Meru		Urticaceae	5	1216.257483
2095	34414250-0e26-434f-a017-21fa81195c22	5793	6	2	Malawi	7-Jul	23	1985	Irwin, H.S.	35.3356518	-15.3765857	zomba, malawi	35	fg	Polygala_petitiana_R1_001.	558364	38683	0.06927918	Polygala petitiana	South	Zomba	Polygalaceae	5	1489.58
2142	3502913a-85db-4d0e-b2b0-0f230425e110	2731	6	2	Brazil	3-Mar	19	2012	Irwin, H.S.	-44.5550308	-18.512178	NA	8	fg	Chamaecrista_decumbens_R1_001.	419322	87251	0.208076371	Chamaecrista decumbens	Goias	Cristalina	Leguminosae	5	49.01318667
2385	385c2786-4911-44d8-8076-ee2bde2a9917	6134	6	2	Puerto Rico	11-Nov	19	1993	Irwin, H.S.	-67.1451549	18.2013452	mayag<fc>ez, puerto rico	27	fg	Ficus_benjamina_R1_001.	414806	69488	0.167519274	Ficus benjamina	Mayagüez		Moraceae	5	1485.01
3799	52b0c77d-8193-4d2c-848f-99442d7b44d5	4615	9	3	Malawi	5-May	13	1984	Isely, Duane	33.9686614	-13.3865861	NA	36	br	Indigofera_longistaminata_R1_001.	784432	429243	0.547202307	Indigofera longistaminata	Masache|Ntchisi		Leguminosae	4	537.1724383
23	0093e40a-6469-4ae2-b897-c327e3f21ceb	3456	7	2.333333333	Not shown	8-Aug	28	1930	It's not in English.	NA	NA	NA	90	fg	Astragalus_austrosibiricus_R1_001.	1490666	880448	0.590640693	Astragalus austrosibiricus			Leguminosae	3	2635.983208
2484	398bc01f-7851-43ff-a7b7-c99ea0e1c233	7853	3	1	United States of America	3-Mar	9	1994	J. H. Kirkbride Jr	-82.3017728	27.9903597	hillsborough county, fl, usa	26	ng	Eriobotrya_japonica_R1_001.	2998514	2061952	0.687657953	Eriobotrya japonica	Florida	Hillsborough	Rosaceae	5	904.83
6149	adde23f5-ab51-4adb-88ec-a1a88ee42b04	8591	9	3	Mexico	8-Aug	24	1986	J. S.	-96.1342241	19.173773	heroica veracruz, ver., mexico	34	br	Quercus_cortesii_R1_001.	3192696	531261	0.166398868	Quercus cortesii	Veracruz		Fagaceae	6	516.7015933
6473	beb536b0-a2a9-4db6-8f3c-d058ddf80016	799	9	3	Mexico	5-May	17	1965	J. S.	-93.7285585	16.6859535	30400 cintalapa, chis., mexico	55	br	Desmodium_arbuscula_R1_001.	832776	434959	0.522300114	Desmodium arbuscula	Chiapas	Cintalapa	Leguminosae	1	1619.897522
6523	bfc58329-a688-4b90-88f1-d8df7ef954aa	8715	9	3	Malaysia	5-May	27	1962	J. S.	117.8911861	4.244651	tawau, sabah, malaysia	58	br	Lithocarpus_encleisocarpus_R1_001.	47856	8919	0.186371615	Lithocarpus encleisocarpus	Sabah	Tawau	Fagaceae	6	173.4629271
2529	3a3b6a30-6e16-4451-b1c2-339c0c937187	7845	8	2.666666667	Kyrgyzstan	9-Sep	19	1977	J.A. Lombardi	72.9814877	40.9331541	jalal-abad, kyrgyzstan	43	br	Crataegus_azarolus_R1_001.	2767758	2041695	0.737671068	Crataegus azarolus	Jalal-Abad		Rosaceae	5	376.98
3790	527be6bb-6939-4e4c-869b-5e41b9cdc28d	4632	8	2.666666667	Somalia	5-May	14	1983	J<e1>tiva, Carlos	42.5460573	3.8131083	NA	37	br	Indigofera_ruspolii_R1_001.	685024	400170	0.584169314	Indigofera ruspolii	Gedo	Luuq	Leguminosae	4	1602.497054
649	15828117-a8ff-43ac-a314-3f6642f30230	4087	7	2.333333333	Morocco	5-May	6	1925	Jahandiez	-5.661571	32.9340471	united states	95	fg	Astragalus_alopecuroides_R1_001.	379422	330420	0.870850926	Astragalus alopecuroides	Béni Mellal-Khénifra	Khénifra	Leguminosae	4	1283.192127
7246	e2cc2370-95d1-4999-92ac-03bb9395f319	4863	8	2.666666667	Congo (Democratic Republic of the)	5-May	2	1987	James Grimes	15.3218997	-4.3785346	NA	33	br	Psophocarpus_scandens_R1_001.	1106132	574027	0.518949818	Psophocarpus scandens	Kinshasa	Ngaba	Leguminosae	4	1854.867337
4983	7647b66f-8c04-414d-b463-0d4b135cf406	3146	9	3	French Guiana	3-Mar	21	1988	James L. Zarucchi	-53.2099707	5.4809494	iracoubo, french guiana	32	br	Macrolobium_guianense_R1_001.	468552	119993	0.25609324	Macrolobium guianense	Cayenne Arrondissement	Iracoubo Commune	Leguminosae	5	131.1131895
366	106b755a-14cb-40b1-b3d2-ce1958836443	3909	6	2	Congo (Democratic Republic of the)	9-Sep	17	1946	Jansen	21.758664	-4.038333	united states	74	fg	Angylocalyx_schumannianus_R1_001.	685014	334649	0.488528702	Angylocalyx schumannianus			Leguminosae	4	841.1948541
683	1622ad40-4591-41cc-a284-0a988f0f3c6d	4118	5	1.666666667	Ethiopia	3-Mar	30	1976	Jansen	36.8357927	7.6738908	united states	44	fg	Baphia_abyssinica_R1_001.	224656	93201	0.414860943	Baphia abyssinica	Oromia	Jimma	Leguminosae	4	546.4872144
6219	b2bc672b-22ce-4503-b2bc-246c6ca9c903	8617	9	3	Malaysia	7-Jul	23	1965	Jansen	116.6639501	5.953561	ranau, sabah, malaysia	55	br	Quercus_valdinervosa_R1_001.	41612	1090	0.026194367	Quercus valdinervosa	Sabah	Ranau	Fagaceae	6	61.1440578
6347	b9656d49-78eb-4133-be7e-bfe55d1864c4	4307	8	2.666666667	South Africa	1-Jan	18	1987	Jansen	22.937506	-30.559482	united states	33	br	Crotalaria_globifera_R1_001.	199452	84915	0.425741532	Crotalaria globifera			Leguminosae	4	25.18468981
3301	45288db8-9628-42e8-a951-c3020494f30d	1660	11	3.666666667	Costa Rica	5-May	9	1983	Jansen, J. W. A.	-83.9161935	9.8638091	cartago province, cartago, costa rica	37	bb	Begonia_multinervia_R1_001.	99592	27328	0.27439955	Begonia multinervia	Cartago		Begoniaceae	1	295.0965725
3924	55ee152f-89f7-4459-94f6-e7f07736c082	4518	7	2.333333333	Congo (Democratic Republic of the)	2-Feb	13	1980	Jansen, J. W. A.	27.5495846	-10.4102075	NA	40	fg	Humularia_rosea_R1_001.	98416	19933	0.202538205	Humularia rosea	Haut-Katanga		Leguminosae	4	397.3424863
3947	5673ec36-309b-42da-bdb3-268160d485a9	4500	7	2.333333333	Morocco	4-Apr	14	1990	Jansen, J. W. A.	-5.1109552	33.5228062	NA	30	fg	Hippocrepis_atlantica_R1_001.	368486	73568	0.199649376	Hippocrepis atlantica	Fès-Meknès	Ifrane	Leguminosae	4	1093.438126
4708	6d0c8af0-e31c-4cd0-b7df-5339453b6699	4721	7	2.333333333	Brazil	12-Dec	15	1993	Jansen, J. W. A.	-48.3190276	-25.2445091	NA	27	fg	Dahlstedtia_pinnata_R1_001.	300724	147197	0.489475399	Dahlstedtia pinnata	Parana|Paraná	Guaraqueçaba|Guaraquecaba	Leguminosae	4	89.84656538
3773	52121c3e-d412-4d40-9694-415ab000ab18	4646	8	2.666666667	Mozambique	1-Jan	11	1980	Jansen, P. C. M.	35.529562	-18.665695	NA	40	br	Indigofera_velutina_R1_001.	201582	103460	0.513240269	Indigofera velutina			Leguminosae	4	878.6630138
3899	5555bf75-7d05-4f68-b48c-d97caa3f2c67	2497	4	1.333333333	Brazil	7-Jul	17	2005	Jansen, P. C. M.	-80.3810674	25.7863343	NA	15	ng	Brodriguesia_santosii_R1_001.	870592	198263	0.227733542	Brodriguesia santosii			Leguminosae	5	2264.476879
3904	557e516d-b6e2-4ed2-ad06-e59253ac3fc6	4536	6	2	Cameroon	5-May	9	1978	Jansen, P. C. M.	11.5020752	3.7681771	NA	42	fg	Indigofera_astragalina_R1_001.	2557806	1387571	0.542484848	Indigofera astragalina	Centre	Mfoundi	Leguminosae	4	217.437335
3982	572d99a9-32f6-4b53-9986-da1a5aaccb73	4469	9	3	South Africa	12 - December|1 - January	26	1954	Jansen, P. C. M.	28.3461948	-26.1777025	NA	66	br	Erythrina_zeyheri_R1_001.	6736	752	0.111638955	Erythrina zeyheri	Gauteng	Ekurhuleni	Leguminosae	4	842.5919719
4725	6dd53900-a506-49ae-aa74-4a0dbe7154a3	2314	6	2	Brazil	3-Mar	22	2012	Jansen, P. C. M.	-41.7007272	-12.579738	NA	8	fg	Apuleia_leiocarpa_R1_001.	286636	73748	0.257287989	Apuleia leiocarpa	Paraiba		Leguminosae	5	501.104759
5390	80bbc8fd-273c-4cf4-8593-5e84054fb6c6	3150	6	2	Brazil	9-Sep	13	1998	Jansen-Jacobs, M. J.	-51.92528	-14.235004	NA	22	fg	Macrolobium_latifolium_R1_001.	656168	159402	0.24292864	Macrolobium latifolium			Leguminosae	5	565.7666346
2127	34a0a884-5baa-4aed-8be6-10ab51cc20d7	6049	8	2.666666667	Australia	5-May	15	2002	Jardim, J. G.	145.3143491	-18.090335	tablelands, qld, australia	18	NA	Pipturus_argenteus_R1_001.	1018110	157741	0.154935125	Pipturus argenteus	Queensland	Tablelands	Urticaceae	5	453.56
3026	40d9a00a-3245-4994-a2cc-fd3f6c8dd201	8022	8	2.666666667	China	7-Jul	22	1929	Jardim, Jomar G.	112.734174	38.416663	xinzhou, shanxi, china	91	br	Potentilla_griffithii_R1_001.	1610854	463489	0.287728745	Potentilla griffithii	Shanxi	Xinzhou	Rosaceae	5	1259.44
4515	6529081a-34d5-4971-8264-3cb754732b2c	5358	9	3	Brazil	8-Aug	18	1982	Jardim, Jomar G.	-60.0217314	-3.1190275	manaus, state of amazonas, brazil	38	br	Abarema_agropecuaria_R1_001.	1145026	560429	0.489446528	Abarema agropecuaria	Amazonas	Manaus	Leguminosae	5	15.86991376
313	0ebe47de-1d4e-43d2-bade-659d07fe0d0d	3880	8	2.666666667	South Africa	5-May	22	1975	Jardine	22.937506	-30.559482	united states	45	br	Amphithalea_violacea_R1_001.	324634	143965	0.443468645	Amphithalea violacea			Leguminosae	4	320.8746736
3959	56ad07c7-e181-426a-b423-6f2b318f1958	4492	8	2.666666667	Morocco	3-Mar	31	1974	Jasiewicz, A.	-9.7595041	31.5084926	NA	46	br	Genista_tournefortii_R1_001.	476226	263574	0.553464112	Genista tournefortii	Marrakech-Safi	Essaouira	Leguminosae	4	632.1614917
7469	ecc952cc-602a-4d7a-8f0c-5d4ec4332eac	3376	9	3	Venezuela (Bolivarian Republic of)	11-Nov	9	1973	Jayaseelan, T. S.	-66.58973	6.42375	NA	47	br	Pterocarpus_acuminatus_R1_001.	27392	10793	0.394020152	Pterocarpus acuminatus			Leguminosae	2	32.11661617
7220	e254dfe7-dd24-4bf6-b067-599333e530a7	3720	4	1.333333333	Taiwan, Province of China	7-Jul	27	1991	Jayasuriya, A. H. M.	120.447285	24.0755127	NA	29	ng	Desmodium_tortuosum_R1_001.	3506236	1835153	0.523396885	Desmodium tortuosum	Chang-hua	Lu-kang	Leguminosae	3	2721.461416
3991	575da59f-3384-4eba-a508-7f982727de54	4453	9	3	Ethiopia	2-Feb	6	1973	Jean Pawek	41.6011814	8.8080284	NA	47	br	Erythrina_burana_R1_001.	4190210	2161874	0.515934524	Erythrina burana	Harerge		Leguminosae	4	892.3801705
4035	5859a99b-3f5d-43ce-a5a1-c0f7d046489f	4423	9	3	Congo (Democratic Republic of the)|Not shown	6-Jun	30	1988	Jean Pawek	21.758664	-4.038333	NA	32	br	Eriosema_tephrosioides_R1_001.	54462	14495	0.266148874	Eriosema tephrosioides	Not shown	Not shown	Leguminosae	4	254.8047505
4753	6f9f2413-cec4-4207-8077-c68d16ec7be3	4705	8	2.666666667	Burundi	4-Apr	3	1981	Jestrow, B.	29.3018011	-3.2124916	NA	39	br	Macrotyloma_oliganthum_R1_001.	110914	47526	0.428494149	Macrotyloma oliganthum	Bubanza	Gihanga|Gihungwe	Leguminosae	4	43.92255325
7056	d87c13f0-0028-48eb-b6a6-f4c36ec37245	3752	9	3	India	12-Dec	9	1951	JF Maxwell	85	23	NA	69	br	Flemingia_chappar_R1_001.	1467038	639526	0.435930085	Flemingia chappar	Chota Nagpur	Hazaribagh District	Leguminosae	3	588.5120179
5738	896e7420-edcf-4e84-9590-168cf5d236ad	2161	6	2	Mexico	11-Nov	11	1981	Jiang, Z. D.	-91.9930466	17.5109792	palenque, chis., mexico	39	fg	Ficus_citrifolia_R1_001.	709412	142356	0.200667595	Ficus citrifolia	Chiapas	Palenque	Moraceae	1	1607.958515
5777	8a9c1fdf-e23b-4842-9ada-be75cefe26e1	1875	5	1.666666667	China	6-Jun	25	1989	Jiang, Z. D.	87.5395855	42.5246357	xinjiang, china	31	fg	Betula_tianschanica_R1_001.	1853814	501130	0.270323776	Betula tianschanica	Xinjiang Uygur	Zizhiqu	Betulaceae	1	1419.728642
5778	8a9fe4ae-1338-4e3f-ac96-12538d4fde64	1873	4	1.333333333	China	7-Jul	10	2004	Jiang, Z. D.	86.874923	47.702163	burqin county, altay prefecture, xinjiang, china	16	ng	Betula_humilis_R1_001.	5585062	1259269	0.225470908	Betula humilis	Xinjiang	Burqin	Betulaceae	1	1758.720229
5989	a15bd88f-db1d-4b32-b964-2271411b8513	2950	8	2.666666667	Madagascar	3-Mar	22	1957	Jiang, Z. D.	49.5279996	-16.507537	analanjirofo, madagascar	63	br	Dialium_unifoliolatum_R1_001.	216938	84232	0.388276835	Dialium unifoliolatum	Analanjirofo Region		Leguminosae	5	439.9088466
5990	a1d5b87f-7d3a-45cc-90b2-6725f4af257a	2954	10	3.333333333	Indonesia	6-Jun	22	1951	Jiang, Z. D.	116.9852422	0.9433774	east kutai regency, east kalimantan, indonesia	69	br	Uittienia_modesta_R1_001.	311330	119052	0.382398098	Uittienia modesta	East Kalimantan	E. Kutei	Leguminosae	5	424.0953896
5994	a2b1ff4f-24ea-46bf-87ab-f79263a7f7d0	2949	9	3	Congo (Democratic Republic of the)	5-May	4	1937	Jiang, Z. D.	21.758664	-4.038333	democratic republic of the congo	83	br	Dialium_zenkeri_R1_001.	694482	275859	0.397215479	Dialium zenkeri			Leguminosae	5	878.536003
5995	a2b80a04-3824-448a-8868-0c6215cb038c	2948	9	3	Gabon	11-Nov	13	1999	Jiang, Z. D.	12.4380581	-0.8844093	ogooue-lolo, gabon	21	br	Dialium_tessmannii_R1_001.	4290372	1549111	0.361066826	Dialium tessmannii	Ogooué-Lolo		Leguminosae	5	382.3955201
5996	a2cbce79-ffd4-4708-9a49-820af66a0c4b	2947	9	3	Gabon	7-Jul	17	1986	Jiang, Z. D.	11.609444	-0.803689	gabon	34	br	Dialium_soyauxii_R1_001.	691284	239388	0.346294721	Dialium soyauxii			Leguminosae	5	79.34036449
6352	b9927127-5e79-4011-a7f5-ca6261ae5900	4305	8	2.666666667	Tanzania, United Republic of	3-Mar	8	1986	Jiang, Z. D.	35.6860723	-7.768059	united states	34	br	Crotalaria_vialis_R1_001.	94830	39074	0.412042603	Crotalaria vialis	Iringa		Leguminosae	4	110.1007877
6353	b9930709-b3be-4ac6-80d0-f8ac0b57ac87	4306	4	1.333333333	Namibia	1-Jan	25	1967	Jiang, Z. D.	15.4068079	-22.2565682	united states	53	ng	Crotalaria_argyraea_R1_001.	109544	36791	0.335855912	Crotalaria argyraea	Erongo		Leguminosae	4	71.21701329
6593	c140ab75-a777-4b4c-b463-81415f7c31b2	997	6	2	Mexico	4-Apr	8	1977	Jiang, Z. D.	-106.0691004	28.6329957	chihuahua, mexico	43	fg	Lupinus_hartmannii_R1_001.	1528928	650563	0.425502705	Lupinus hartmannii	Chihuahua		Leguminosae	1	1516.383792
6602	c193b3a6-8008-4410-90f1-6eead5184372	1000	8	2.666666667	Mexico	8-Aug	6	1972	Jiang, Z. D.	-102.552784	23.634501	mexico	48	br	Lupinus_pringlei_R1_001.	2027064	597500	0.29476129	Lupinus pringlei	México		Leguminosae	1	46.41371428
6605	c1960b16-9025-4d82-9761-e561e130217b	120	6	2	Mexico	8-Aug	26	1976	Jiang, Z. D.	-92.9022948	16.8021737	ixtapa, chis., mexico	44	fg	Lonchocarpus_constrictus_R1_001.	1928728	916953	0.475418514	Lonchocarpus constrictus	Chiapas	Ixtapa	Leguminosae	1	2844.661805
6638	c264ad80-a057-453b-8539-db1d816f49ae	105	3	1	Mexico	12-Dec	16	1971	Jiang, Z. D.	-92.8603824	17.0667204	jitotol, chis., mexico	49	ng	Leucaena_diversifolia_R1_001.	615874	179011	0.290661726	Leucaena diversifolia	Chiapas	Jitotol	Leguminosae	1	1486.409265
6686	c382d637-696b-4dc3-9c48-cfa7b0ef5d58	93	7	2.333333333	Mexico	7-Jul	13	1990	Jiang, Z. D.	-95.2130284	18.4441222	san andr<e9>s tuxtla, ver., mexico	30	fg	Inga_sinacae_R1_001.	774574	165540	0.213717476	Inga sinacae	Veracruz	San Andrés Tuxtla	Leguminosae	1	1532.768174
6703	c3ff8145-8881-4b2a-acea-8d7de2de7047	75	6	2	Peru	10-Oct	15	1990	Jiang, Z. D.	-73.2625513	-3.7700696	maynas province, peru	30	fg	Inga_brachyrhachis_R1_001.	1695776	599498	0.353524286	Inga brachyrhachis	Loreto	Maynas	Leguminosae	1	2317.694367
6730	c497fdd7-507f-4275-86fb-6367c05b827c	61	7	2.333333333	Mexico	4-Apr	2	1973	Jiang, Z. D.	-92.0943351	16.9087258	ocosingo municipality, chis., mexico	47	fg	Inga_coruscans_R1_001.	1632474	542474	0.33230177	Inga coruscans	Chiapas	Ocosingo	Leguminosae	1	2526.245954
6735	c4a4f803-23f9-4dad-8fe8-d934ae8a7be7	69	7	2.333333333	Mexico	10-Oct	26	1989	Jiang, Z. D.	-92.0518154	16.1188865	la trinitaria, chiapas, chis., mexico	31	fg	Inga_vera_R1_001.	2226858	768915	0.345291438	Inga vera	Chiapas	La Trinitaria	Leguminosae	1	2874.890355
6744	c4bfbbcc-fa31-4052-b6bf-5f4b07af3b43	77	9	3	Mexico	3-Mar	14	1981	Jiang, Z. D.	-91.987953	16.315474	las margaritas, chis., mexico	39	br	Inga_sierrae_R1_001.	2056804	671842	0.326643667	Inga sierrae	Chiapas	Las Margaritas	Leguminosae	1	2874.255301
6752	c4f6342f-679b-4080-80a1-4e801b784439	27	6	2	Mexico	12-Dec	8	1976	Jiang, Z. D.	-92.0518154	16.1188865	la trinitaria, chiapas, chis., mexico	44	NA	Indigofera_guatemalensis_R1_001.	7204730	3680773	0.510882851	Indigofera guatemalensis	Chiapas	La Trinitaria	Leguminosae	1	2880.351815
6758	c51361fd-8ba2-4643-a390-ebfaa2bf7088	21	5	1.666666667	Mexico	8-Aug	16	1954	Jiang, Z. D.	-116.5963713	31.8667427	ensenada, baja california, mexico	66	fg	Hoita_macrostachya_R1_001.	16843174	8063238	0.478724378	Hoita macrostachya	Baja California	Ensenada	Leguminosae	1	2998.090744
6874	c89906c4-1e00-42c6-8e59-bbc325eb24cf	883	8	2.666666667	Brazil	12-Dec	23	1984	Jiang, Z. D.	-51.2862328	-0.1157293	mazag<e3>o - state of amap<e1>, 68940-000, brazil	36	br	Diplotropis_brasiliensis_R1_001.	3194082	1710065	0.535385441	Diplotropis brasiliensis	Amapá	Mazagão	Leguminosae	1	858.3413
6875	c8b676ec-3428-4a88-8a9b-02d5e1929707	882	4	1.333333333	Mexico	12-Dec	7	1994	Jiang, Z. D.	-108.941309	27.0254869	<e1>lamos, sonora, mexico	26	ng	Diphysa_suberosa_R1_001.	848952	343150	0.404204242	Diphysa suberosa	Sonora	Álamos	Leguminosae	1	2741.402098
6880	c8dd84f7-d39e-4687-a1be-8dad2e4e5c09	867	9	3	Brazil	12-Dec	4	1987	Jiang, Z. D.	-55.8638155	-1.7618311	oriximin<e1>, state of par<e1>, 68270-000, brazil	33	br	Dioclea_bicolor_R1_001.	3330318	1773007	0.532383694	Dioclea bicolor	Pará	Oriximiná	Leguminosae	1	360.7332502
6887	c8fa5e43-c847-4957-a80b-12a1dd279409	873	4	1.333333333	Mexico	8-Aug	30	1994	Jiang, Z. D.	-95.6748016	15.9851354	santiago astata, oaxaca, mexico	26	ng	Diphysa_ormocarpoides_R1_001.	3484184	1200708	0.344616702	Diphysa ormocarpoides	Oaxaca	Santiago Astata	Leguminosae	1	2101.903169
6888	c913b4a1-abe4-4271-a69b-24aa097ae7c4	8756	6	2	Lebanon	9-Sep	8	2003	Jiang, Z. D.	35.862285	33.854721	lebanon	17	fg	Prunus_cerasifera_R1_001.	2373650	1492063	0.628594359	Prunus cerasifera			Rosaceae	6	1354.953179
6647	c2902862-816a-4d2c-ad9c-b794665f973b	132	5	1.666666667	Mexico	7-Jul	21	1985	Jiang,. Z. D.	-101.8061903	17.9845205	la uni<f3>n de isidoro montes de oca, guerrero, mexico	35	fg	Lonchocarpus_peninsularis_R1_001.	3461374	1695455	0.489821383	Lonchocarpus peninsularis	Guerrero	La Unión de Isidoro Montes de Oca	Leguminosae	1	3725.481084
6187	b057cde1-454d-4686-ae60-1d70f7b97f4d	8635	8	2.666666667	Peru	5-May	20	1976	Jiles, C.	-78.1421905	-6.8666512	celend<ed>n, peru	44	br	Myriocarpa_stipitata_R1_001.	400856	90799	0.226512763	Myriocarpa stipitata	Cajamarca	Celendín	Urticaceae	6	557.859906
6188	b05ba3d5-03da-408e-9657-98bde7464f6d	6732	9	3	Brazil	5-May	11	2012	Jiles, C.	-35.1301043	-6.3810573	canguaretama, state of rio grande do norte, 59190-000, brazil	8	br	Albizia_pedicellaris_R1_001.	391984	73397	0.187244888	Albizia pedicellaris	Rio Grande do Norte	Canguaretama	Leguminosae	5	291.3056752
6189	b06b3130-30dd-4284-b60c-3af95018b0c3	6731	9	3	Colombia	12-Dec	30	1932	Jiles, C.	-74.8741045	10.6966159	atlantico, colombia	88	br	Albizia_pistaciifolia_R1_001.	26412	2538	0.096092685	Albizia pistaciifolia	Atlántico		Leguminosae	5	80.96503474
7002	d0659148-7505-45b1-9605-7e09968cea31	8826	5	1.666666667	Argentina	3-Mar	1	1992	Jiles, C.	-69.4209108	-31.3338538	calingasta, san juan, argentina	28	fg	Adesmia_hunzikeri_R1_001.	4130538	1422119	0.344293891	Adesmia hunzikeri	San Juan	Calingasta	Leguminosae	6	1358.7635
7004	d07a86d9-dab9-45c9-a547-36b15ccc1dd7	8822	6	2	Chile	10-Oct	29	1991	Jiles, C.	-70.050314	-27.5660558	atacama, chile	29	fg	Adesmia_eremophila_R1_001.	974998	188957	0.193802449	Adesmia eremophila	Atacama (III)		Leguminosae	6	1296.274231
7007	d0ff00ad-c441-4851-9874-f99f1d05afaa	8815	7	2.333333333	Chile	4-Apr	19	1970	Jiles, C.	-70.8119953	-29.8294614	elqui province, coquimbo, chile	50	br	Adesmia_dichotoma_R1_001.	1226504	419685	0.342179887	Adesmia dichotoma	Coquimbo (IV)	Elqui	Leguminosae	6	1244.707882
7008	d192ae61-f4dd-4a85-9bdd-5d1baf37dc30	8818	6	2	Chile	9-Sep	23	1972	Jiles, C.	-71.3141562	-30.6321857	limari, ovalle, coquimbo, chile	48	NA	Adesmia_bedwellii_R1_001.	503110	207460	0.412355151	Adesmia bedwellii		Limarí	Leguminosae	6	1711.091212
7009	d19c6531-e0e6-4267-b833-dc2762fc3cc4	8816	7	2.333333333	Chile	12-Dec	1	1953	Jiles, C.	-73.0443904	-36.8201352	concepci<f3>n, bio bio, chile	67	fg	Adesmia_denticulata_R1_001.	222894	87934	0.394510395	Adesmia denticulata	Bío-Bío (VIII)	Concepción	Leguminosae	6	1051.27057
7011	d1d1e1f4-0987-492b-9109-fe65cb0bbafb	8817	5	1.666666667	Chile	11-Nov	21	1936	Jiles, C.	-73.0443904	-36.8201352	concepci<f3>n, bio bio, chile	84	fg	Adesmia_conferta_R1_001.	1130964	445096	0.393554525	Adesmia conferta		Concepción	Leguminosae	6	957.9176973
7022	d344970e-540c-448d-9eed-af718db8b774	8848	7	2.333333333	Chile	11-Nov	24	1967	Jiles, C.	-71.542969	-35.675147	chile	53	fg	Adesmia_trijuga_R1_001.	578280	254246	0.439658989	Adesmia trijuga			Leguminosae	6	2091.107259
7023	d34e147a-370d-423c-a17a-a859619609c4	8846	9	3	Argentina	2-Feb	23	1992	Jiles, C.	-69.2237618	-30.4110099	iglesia, san juan province, argentina	28	br	Adesmia_spuma_R1_001.	1403430	425741	0.303357488	Adesmia spuma	San Juan	Iglesia	Leguminosae	6	1586.493705
7029	d4335fb5-303f-4e0c-b0fb-2ae28ce3107c	8845	7	2.333333333	Chile	1-Jan	19	1972	Jiles, C.	-71.3141562	-30.6321857	limari, ovalle, coquimbo, chile	48	fg	Adesmia_aegiceras_R1_001.	1214358	499182	0.411066588	Adesmia aegiceras	Coquimbo (IV)	Limarí	Leguminosae	6	1171.295691
7030	d45e817a-1976-48db-bec6-edc7bed836e4	8837	7	2.333333333	Chile	10-Oct	20	1955	Jiles, C.	-71.0022311	-31.8040841	choapa province, coquimbo, chile	65	fg	Adesmia_pungens_R1_001.	356624	152783	0.428414801	Adesmia pungens	Coquimbo (IV)	Choapa	Leguminosae	6	1122.523578
7031	d474d46f-7deb-484c-91bc-84e99cec4e81	8838	4	1.333333333	Chile	3-Mar	9	1967	Jiles, C.	-71.2528803	-34.9779853	curico, maule, chile	53	ng	Adesmia_prostrata_R1_001.	618054	219543	0.355216534	Adesmia prostrata	Maule (VII)	Curicó	Leguminosae	6	936.96093
7036	d59662d7-2c69-4ac1-a226-ae051826e9af	8832	9	3	Chile	10-Oct	27	1964	Jiles, C.	-71.542969	-35.675147	chile	56	br	Adesmia_obscura_R1_001.	3439806	1260363	0.366405257	Adesmia obscura			Leguminosae	6	1145.258496
7040	d6076a30-ba7f-46dd-86e0-8e6b4d422a78	3768	5	1.666666667	China	7-Jul	6	1984	Jiles, C.	108.93977	34.341574	NA	36	fg	Indigofera_hancockii_R1_001.	1450146	783563	0.54033387	Indigofera hancockii	Shaanxi	Xian	Leguminosae	3	79.23205315
7299	e47f31a6-5015-4c13-9291-ea6f257797d0	3736	8	2.666666667	Thailand	1-Jan	18	1987	Jiles, C.	98.6084641	9.9528702	NA	33	br	Phyllodium_vestitum_R1_001.	16018	3461	0.216069422	Phyllodium vestitum	Ranong		Leguminosae	3	23.01846282
7307	e4c2d295-9487-45d2-9a46-c99c360b123e	8863	7	2.333333333	Tanzania, United Republic of	6-Jun	5	2005	Jiles, C.	36.9917125	-6.8342745	kilosa, tanzania	15	fg	Argyrolobium_rupestre_R1_001.	1355530	454567	0.335342634	Argyrolobium rupestre	Morogoro	Kilosa	Leguminosae	6	261.3034315
7312	e4f06661-4e6c-4371-9bca-0365af5f95e1	8859	8	2.666666667	Chile	10-Oct	14	1960	Jiles, C.	-73.4431338	-51.010239	<fa>ltima esperanza, magallanes and chilean antarctica, chile	60	br	Anarthrophyllum_desideratum_R1_001.	164954	68959	0.418049881	Anarthrophyllum desideratum		Última Esperanza	Leguminosae	6	138.694984
7314	e4f5ad4c-5e87-40d4-b3f7-eac95fb04c7c	8857	6	2	Chile	2-Feb	22	1990	Jiles, C.	-70.6692655	-33.4488897	santiago, santiago metropolitan region, chile	30	fg	Anarthrophyllum_burkartii_R1_001.	2166754	1019773	0.470645491	Anarthrophyllum burkartii	Región Metropolitana de Santiago	Santiago	Leguminosae	6	1810.032556
7381	e741730b-806a-48cc-b05e-cc5b5691a10a	8874	8	2.666666667	Chile	2-Feb	8	1955	Jiles, C.	-71.4129937	-34.5325061	colchagua, o'higgins, palmilla, o'higgins, chile	65	br	Astragalus_verticillatus_R1_001.	1264030	825361	0.652959977	Astragalus verticillatus		Colchagua	Leguminosae	6	603.6756068
7478	ed4c0c36-ed80-4250-945b-1947d9c29c3d	3624	9	3	Thailand	10-Oct	16	2003	Jimenez, J. J.	98.9853008	18.7883439	NA	17	br	Crotalaria_goreensis_R1_001.	234062	80111	0.342264016	Crotalaria goreensis	Chiang Mai		Leguminosae	3	102.735616
7410	e825bd10-f2a9-4ff6-8ff2-cffe89f0c5df	3687	6	2	China	6-Jun	1	2006	Jin-Kui, Liu	101.3431058	24.4752847	NA	14	fg	Dalbergia_assamica_R1_001.	887200	252394	0.284483769	Dalbergia assamica	Yunnan		Leguminosae	3	1420.109674
4584	67aeeab8-e1ea-435f-884b-a8a2b632558a	4796	6	2	United States of America	8-Aug	23	1969	JM Pires	-76.964306	37.9671684	NA	51	fg	Lespedeza_nuttallii_R1_001.	78626	23372	0.297255361	Lespedeza nuttallii	Virginia	Essex	Leguminosae	4	28.00078489
354	10177f5d-6cc9-4ca4-a6b5-99f4922cc136	3921	8	2.666666667	Australia	8-Aug	17	1968	Jobson	153.4154233	-27.0873207	united states	52	NA	Aotus_subglauca_R1_001.	148806	59832	0.402080561	Aotus subglauca	Queensland	Moreton	Leguminosae	4	725.4880966
6239	b42df09c-ea7a-401c-bf3a-43c689674d21	8658	5	1.666666667	United States of America	4-Apr	24	1985	Jobson	-159.5261238	22.0964396	kauai, hawaii, usa	35	fg	Urera_sandvicensis_R1_001.	439638	66583	0.151449602	Urera sandvicensis	Hawaii	Kauai	Urticaceae	6	817.951894
7203	e1f33956-46be-496e-b583-b7f8e8cfe004	4899	9	3	Australia	9-Sep	15	1972|1978	Jobson, P.C.	146.921099	-31.2532183	NA	48	br	Pultenaea_myrtoides_R1_001.	14092	1783	0.126525688	Pultenaea myrtoides	New South Wales		Leguminosae	4	31.57505942
423	11eb1cb2-ffb1-4f4f-b13e-302a41309dc9	4009	7	2.333333333	South Africa	9-Sep	5	1978	Joffe	21.8568586	-33.2277918	united states	42	fg	Aspalathus_flexuosa_R1_001.	1467822	691248	0.470934487	Aspalathus flexuosa	Western Cape		Leguminosae	4	1390.389167
777	17a0aedf-cea2-4250-8f8f-8834eacfaadf	510	8	2.666666667	Brazil	2-Feb	25	1975	Johnson	-43.7142484	-18.1759901	diamantina - state of minas gerais, 39100-000, brazil	45	br	Camptosema_coccineum_R1_001.	479036	171551	0.358117135	Camptosema coccineum	Minas Gerais	Diamantina	Leguminosae	1	9.912789543
711	167ba608-9e71-4f0f-8196-5211f4d641b3	4160	5	1.666666667	Australia	11-Nov	17	2006	Johnstone	146.921099	-31.2532183	united states	14	fg	Bossiaea_kiamensis_R1_001.	3234566	1610770	0.497986438	Bossiaea kiamensis	New South Wales		Leguminosae	4	186.2436663
878	18eedf3f-ccfb-4fd8-9de7-7e5fc3bcf122	491	3	1	Mexico	11-Nov	5	1991	Johnstone	-104.6430404	19.4833804	la huerta, jal., mexico	29	ng	Calliandra_tergemina_R1_001.	993504	264254	0.265981818	Calliandra tergemina	Jalisco	La Huerta	Leguminosae	1	938.3580478
3631	4d787440-b65f-4ca8-8512-9005cb5bfdfd	2225	9	3	Peru	5-May	30	1991	Jones, Marcus E.	-73.2625513	-3.7700696	maynas province, peru	29	br	Naucleopsis_macrophylla_R1_001.	71950	13716	0.190632384	Naucleopsis macrophylla	Loreto	Maynas	Moraceae	1	653.1738935
5814	8c6b5d02-fc05-4b59-b7e6-8f63f41c8403	3319	4	1.333333333	Mexico	9-Sep	5	1986	Jones, S.	-102.552784	23.634501	NA	34	ng	Senna_arida_R1_001.	1567034	508335	0.324393089	Senna arida	Puebla	Caltepec	Leguminosae	5	787.6
273	0d8ae3c9-119c-4a9d-ac52-98a0e9c280ab	3847	9	3	Benin	8-Aug	26	1999	Jongkind	2.315834	9.30769	united states	21	br	Aeschynomene_lateritia_R1_001.	1858224	348469	0.187527984	Aeschynomene lateritia			Leguminosae	4	1102.201865
296	0e5e5134-11b2-47ee-aef3-6b1d753b172f	3821	6	2	Morocco	4-Apr	Not Shown	1993	Jongkind	-7.09262	31.791702	united states	27	fg	Adenocarpus_bacquei_R1_001.	2981846	1358238	0.455502397	Adenocarpus bacquei			Leguminosae	4	179.636674
6295	b6bb2d4a-5b7c-47d2-8f9f-5c43d3a34441	4348	9	3	Madagascar	6-Jun	12	1993	Jongkind	45.9039689	-23.5579591	united states	27	br	Dalbergia_chapelieri_R1_001.	2408068	1029648	0.42758261	Dalbergia chapelieri	Toliara	Anosy	Leguminosae	4	466.8783726
6322	b787147e-2039-4fc6-b1f1-f76b88905c63	8660	9	3	Mali	3-Mar	3	2004	Jongkind	-11.4452717	14.4367876	kayes, mali	16	br	Antiaris_toxicaria_R1_001.	1545210	540132	0.349552488	Antiaris toxicaria	Kayes		Moraceae	6	862.9136856
6378	bac85b23-8fd3-4a97-aac2-96caeb58cb3a	4274	9	3	Malaysia	11-Nov	11	1981	Jongkind	101.975766	4.210484	united states	39	br	Crotalaria_gnidioides_R1_001.	54832	9247	0.168642399	Crotalaria gnidioides			Leguminosae	4	49.33812072
7248	e2d533e6-7bb7-4aee-aa27-5f32681472fa	3715	3	1	China	8-Aug	17	1984	Jongkind, C. C. H.	101.3431058	24.4752847	NA	36	ng	Desmodium_griffithianum_R1_001.	4174044	1899340	0.455035932	Desmodium griffithianum	Yunnan		Leguminosae	3	556.8851039
3964	56b7c960-e96e-4e11-82c4-24c2769885b6	4489	6	2	Spain	3-Mar	31	1973	Jongkind, C.C.H.	-16.2518467	28.4636296	NA	47	fg	Genista_stenopetala_R1_001.	489698	269837	0.551027368	Genista stenopetala	Canary Islands	Santa Cruz de Tenerife	Leguminosae	4	964.9032863
7012	d1d88dfe-4a69-4d4d-9624-c65af93b6b7e	8814	9	3	Argentina	12-Dec	22	1984	Junge, C.	-70.9195942	-39.2366092	alumin<e9>, neuquen, argentina	36	br	Adesmia_boronioides_R1_001.	412062	135437	0.328681121	Adesmia boronioides	Neuquén	Aluminé	Leguminosae	6	1915.197424
1637	2c437801-3370-4460-8114-7487c4605695	6370	9	3	Brazil	10-Oct	17	2002	k	-39.3032114	-14.9599578	buerarema, state of bahia, 45615-000, brazil	18	br	Begonia_euryphylla_R1_001.	633918	201848	0.318413423	Begonia euryphylla	Bahia	Buerarema	Begoniaceae	5	229.7848288
4674	6b0ca569-833f-4c28-827b-b896ca1eee8f	4738	9	3	Morocco	6-Jun	14	1986	k	-6.5890166	34.2540503	NA	34	br	Ononis_pinnata_R1_001.	111034	83834	0.755029991	Ononis pinnata	Kenitra		Leguminosae	4	485.9411701
7957	fe52f1db-4281-4268-9305-a0fd79e0edfd	3467	5	1.666666667	China	8-Aug	10	2005	k	104.195397	35.86166	NA	15	fg	Astragalus_sungpanensis_R1_001.	1990702	1254085	0.629971236	Astragalus sungpanensis			Leguminosae	3	931.8805016
7964	ff10b060-16bb-402f-b143-3dc525bbc4ab	3450	7	2.333333333	Russian Federation	5-May	24	1959	k	105.318756	61.52401	NA	61	fg	Astragalus_bucharicus_R1_001.	2459564	1540634	0.626385002	Astragalus bucharicus			Leguminosae	3	129.1635852
55	0155f375-5224-4e7a-a351-3a6d9a07d17d	3396	9	3	China	7-Jul	29	2000	K. Stanjukovicz	104.195397	35.86166	NA	20	br	Astragalus_muliensis_R1_001.	1453878	900102	0.619104216	Astragalus muliensis			Leguminosae	3	1311.134484
7920	fbe4e51c-ece0-46bd-84ef-7d5128281a4f	3515	8	2.666666667	Bhutan	6-Jun	27	1979	K.M. Redden	90.433601	27.514162	NA	41	br	Butea_buteiformis_R1_001.	481996	273993	0.568454925	Butea buteiformis			Leguminosae	3	724.853043
556	147a9f6b-5479-4b36-887b-c834371d871d	4148	6	2	Greece	4-Apr	11	2009	Kamari	24.8092691	35.240117	united states	11	NA	Bituminaria_bituminosa_R1_001.	5412076	2387822	0.4412026	Bituminaria bituminosa	Crete		Leguminosae	4	2361.005019
6391	bb613c5c-0cda-43ba-b276-ec0619030f26	8681	9	3	Tanzania, United Republic of	10-Oct	1	2004	Kamau Wakanene	37.6591144	-6.8277556	morogoro, tanzania	16	br	Sloetiopsis_usambarensis_R1_001.	1251786	195275	0.155997111	Sloetiopsis usambarensis	Morogoro		Moraceae	6	307.660689
10	00400878-9697-4bc4-9024-0b031cb4d8fd	3433	6	2	Uzbekistan	5-May	29	1930	Kamelin, R.	64.585262	41.377491	NA	90	fg	Astragalus_lipskyi_R1_001.	1247214	786377	0.630506874	Astragalus lipskyi			Leguminosae	3	1370.956529
4556	66c0c92b-6506-462b-9a02-4b36a7a5d486	4819	6	2	South Africa	11-Nov	30	1977	Kamon, Junji	27.3616476	-25.3823774	NA	43	NA	Pearsonia_uniflora_R1_001.	940074	359236	0.382135874	Pearsonia uniflora	North West	Bojanala Platinum	Leguminosae	4	1100.296704
261	0d4b0941-2def-4ebd-a0fc-6c5973e521d9	3856	7	2.333333333	Tanzania, United Republic of	4-Apr	28	2003	Kamundi	34.0641419	-9.2072788	united states	17	fg	Aeschynomene_oligophylla_R1_001.	425356	94487	0.222136281	Aeschynomene oligophylla	Njombe	Makete	Leguminosae	4	658.3728383
3747	514644e0-d6f9-4a97-9b8e-c674aa95eafd	4667	4	1.333333333	South Africa	10-Oct	10	1991	Kamundi D.	20.402376	-34.4897034	NA	29	ng	Lebeckia_carnosa_R1_001.	107774	37046	0.343737822	Lebeckia carnosa	Western Cape	Overberg	Leguminosae	4	350.443672
4378	618c3bd7-e8c4-47b5-88c4-65e8d6eb4092	2420	7	2.333333333	Madagascar	2-Feb	20	1959	Kamundi, D. A.	47.6479775	-16.7918481	tsaratanana, madagascar	61	fg	Bauhinia_hildebrandtii_R1_001.	678468	257873	0.380081301	Bauhinia hildebrandtii		Tsaratanana	Leguminosae	5	1017.485721
7777	f8181a2b-b73b-4b15-b1e6-600f0f356280	3527	6	2	Nepal	8-Aug	21	1991	Kanai, H.	81.2518833	29.776669	NA	29	NA	Astragalus_himalayanus_R1_001.	1260290	763308	0.605660602	Astragalus himalayanus	Seti Zone	Bajhang Distr.	Leguminosae	3	2300.928953
7165	e0ed0c9e-5a25-4305-a311-0aa7e1bf4952	4962	5	1.666666667	India	9-Sep	9	1964	Kanodia, K. C.	73.8567437	18.5204303	NA	56	fg	Smithia_purpurea_R1_001.	193320	88255	0.456522864	Smithia purpurea	Maharashtra	Poona	Leguminosae	4	437.7426196
3992	575e44bb-488b-44cd-9d8e-e51beb25b03c	4454	8	2.666666667	Kenya	2-Feb	9	1975	Kanu, Kabbie M.T.	36.7918599	-1.8420731	NA	45	br	Erythrina_burttii_R1_001.	4583220	2406338	0.525032183	Erythrina burttii		Kadjiado Risa|Kajiado	Leguminosae	4	2097.584805
2238	365582f0-c483-42cd-8353-b20fca91b126	5735	8	2.666666667	Bolivia (Plurinational State of)	3-Mar	10	2005	Kawasaki M. L.	-64.5740325	-21.4632537	cercado, bolivia	15	br	Polygala_cisandina_R1_001.	2550836	294152	0.11531592	Polygala cisandina	Tarija	Cercado	Polygalaceae	5	2631.41
4999	76c35f86-0390-4c69-af59-5dcc4c14aa11	3143	9	3	Venezuela (Bolivarian Republic of)	6-Jun	11	1959	Kawasaki, M. L.	-66.8081979	3.5914722	atabapo, 7101, amazonas, venezuela	61	br	Macrolobium_evenulosum_R1_001.	651608	222681	0.34174074	Macrolobium evenulosum	Amazonas	Atabapo	Leguminosae	5	34.06622045
2985	404b425e-c1d0-4e1b-b41e-b4d63854c57b	8101	8	2.666666667	United States of America	4-Apr	24	1986	Kawasaki, M.L.	-90.0715323	29.9510658	new orleans, la, usa	34	br	Pyracantha_koidzumii_R1_001.	736318	503239	0.683453345	Pyracantha koidzumii	Louisiana	Orleans	Rosaceae	5	862.79
410	11882f62-556f-44e2-86f5-6e1aa6cd44c1	4065	5	1.666666667	South Africa	12-Dec	16	1988	Kayombo	21.8568586	-33.2277918	united states	32	fg	Aspalathus_rigidifolia_R1_001.	1106312	448827	0.405696585	Aspalathus rigidifolia	Western Cape		Leguminosae	4	1942.504727
3749	51507ba5-06ca-4f28-812d-febd29737313	2527	3	1	United States of America	10-Oct	4	1998	Kayombo, C. J.	-112.0476423	33.0581063	maricopa, az, usa	22	ng	Caesalpinia_mexicana_R1_001.	1391914	394024	0.283080708	Caesalpinia mexicana	Arizona	Maricopa	Leguminosae	5	1759.863325
3934	56267d71-a3b3-494a-b60c-adafb0df8ab8	2490	9	3	Gabon	5-May	18	1985	Kayombo, C. J.	11.609444	-0.803689	gabon	35	br	Brachystegia_mildbraedii_R1_001.	96226	21140	0.219691144	Brachystegia mildbraedii			Leguminosae	5	645.267165
3990	575d2d3c-5a0c-45df-9c84-41afba0eeb15	4455	8	2.666666667	Uganda	6-Jun	25	1998	Kayombo, C. J.	31.7138458	1.6873134	NA	22	br	Erythrina_droogmansiana_R1_001.	2665788	1283081	0.481313968	Erythrina droogmansiana	Masindi|Western Region	Masindi	Leguminosae	4	2062.275827
6305	b7170b1a-2932-458f-a376-ab2f5290f5bf	4330	6	2	Gabon	1-Jan	25	2008	Kayombo, C. J.	12.4380581	-0.8844093	united states	12	fg	Dalbergia_gossweileri_R1_001.	3251982	1432153	0.440393889	Dalbergia gossweileri	Ogooue-Lolo		Leguminosae	4	218.1955144
6306	b7178860-f109-41ac-bd57-550e10d146cc	4332	5	1.666666667	Guinea	5-May	4	2011	Kayombo, C. J.	-8.7481167	7.9541144	united states	9	fg	Dalbergia_hostilis_R1_001.	3452790	1172440	0.339563078	Dalbergia hostilis	Nzérékoré Prefecture	Unknown	Leguminosae	4	1209.271894
6307	b719b448-f10a-4be8-a8e0-bb4067ef4c82	4331	8	2.666666667	Equatorial Guinea	8-Aug	26	1988	Kayombo, C. J.	8.7481167	3.6198322	united states	32	br	Dalbergia_heudelotii_R1_001.	1217268	486437	0.399613725	Dalbergia heudelotii	Bioko		Leguminosae	4	1031.329888
6960	cc9236bc-a0dd-46ba-a05d-2efebada1c79	8803	9	3	Philippines	5-May	22	1964	Kayombo, C. J.	121.2440631	14.1699121	los ba<f1>os, laguna, philippines	56	br	Sindora_supa_R1_001.	984188	261914	0.26612192	Sindora supa	Laguna	Los Baños	Leguminosae	6	1765.705818
7253	e2ed6255-cf78-4b97-a282-3c5134d55a18	4859	8	2.666666667	Congo (Democratic Republic of the)	6-Jun	1	1987	Kayombo, C. J.	28.8159812	-1.3984294	NA	33	br	Psophocarpus_grandiflorus_R1_001.	1101556	570729	0.518111653	Psophocarpus grandiflorus	North Kivu	Masisi	Leguminosae	4	985.9870643
7269	e357a3cb-c4ca-4f36-91b3-4043a6739b1d	4847	7	2.333333333	Madagascar	11-Nov	17	1992	Kayombo, C. J.	49.2942833	-12.3231349	NA	28	fg	Pongamiopsis_amygdalina_R1_001.	3221658	1634189	0.507250925	Pongamiopsis amygdalina	Antsiranana|Antsiranana (Diego Suarez)		Leguminosae	4	1311.261495
7343	e5f7984e-488e-43c3-93c3-826a209ce71e	3672	6	2	Nepal	7-Jul	27	1995	Kayombo, C. J.	84.124008	28.394857	NA	25	fg	Derris_acuminata_R1_001.	2220982	1139427	0.513028471	Derris acuminata			Leguminosae	3	406.3323283
7351	e64dc164-a434-47be-a1e8-35b1bae84e26	8904	10	3.333333333	Spain	5-May	10	1979	Kayombo, C. J.	-16.2518467	28.4636296	santa cruz de tenerife, spain	41	br	Cytisus_supranubius_R1_001.	2290914	1252134	0.546565257	Cytisus supranubius	Canary Islands	Santa Cruz de Tenerife	Leguminosae	6	187.3267798
7354	e6648cc7-3854-4002-807d-aade98d69185	8900	5	1.666666667	Tanzania, United Republic of	4-Apr	Not Shown	2005	Kayombo, C. J.	36.6829927	-3.3869254	arusha, tanzania	15	fg	Crotalaria_polysperma_R1_001.	355336	110661	0.311426368	Crotalaria polysperma	Arusha	Arumeru	Leguminosae	6	462.0043618
7355	e6648cc7-3854-4002-807d-aade98d69185	8901	5	1.666666667	Tanzania, United Republic of	4-Apr	Not Shown	2005	Kayombo, C. J.	36.6829927	-3.3869254	arusha, tanzania	15	fg	Crotalaria_polysperma_R1_001.	732044	157185	0.2147207	Crotalaria polysperma	Arusha	Arumeru	Leguminosae	6	462.0043618
7356	e667d5b5-07a0-4acd-a163-bb14c72a7a03	8899	6	2	Tanzania, United Republic of	6-Jun	16	2004	Kayombo, C. J.	31.0736389	-6.3477635	mpanda, tanzania	16	fg	Crotalaria_ochroleuca_R1_001.	997938	377150	0.37792929	Crotalaria ochroleuca	Katavi	Mpanda	Leguminosae	6	149.8510529
6109	a9e60d57-c4f5-45da-8fa2-9bc0162ab751	8570	9	3	Switzerland	5-May	15	1980	Keil, David	8.227512	46.818188	switzerland	40	br	Carpinus_betulus_R1_001.	3867858	979188	0.253160276	Carpinus betulus			Betulaceae	6	389.6523805
7394	e7837427-00b0-4ed8-9331-75ef4502d872	3658	8	2.666666667	Nepal	1-Jan	13	1996	Keng	84.124008	28.394857	NA	24	br	Dalbergia_volubilis_R1_001.	28216	6549	0.232102353	Dalbergia volubilis			Leguminosae	3	600.8595118
4239	5df517ec-3273-44b8-a3d8-a5f0ea0ccb4a	2447	9	3	India	5-May	6	1954	Kerr, A. F. G.	78.0321918	30.3164945	dehradun, uttarakhand, india	66	br	Bauhinia_hookeri_R1_001.	790782	203419	0.257237772	Bauhinia hookeri	Uttarakhand	Dehradun	Leguminosae	5	962.9981257
7057	d8808e09-ddd0-4f27-8a64-b0d3827ccab5	3751	9	3	India	1-Jan	8	1951	Kerr, F. H. W.	78.96288	20.593684	NA	69	br	Flemingia_strobilifera_R1_001.	1502170	685135	0.456096847	Flemingia strobilifera			Leguminosae	3	87.0304703
7763	f7e32b81-0c41-41a9-9506-0db5dd12879c	6604	9	3	Australia	6-Jun	26	1971	Khan, Mir Ajab	121.6283098	-27.6728168	western australia, australia	49	br	Acacia_consobrina_R1_001.	309326	92090	0.297711799	Acacia consobrina	Western Australia		Leguminosae	5	1268.204864
7560	f27350e7-fb0a-429a-9dd0-089dac63385f	6527	5	1.666666667	Australia	8-Aug	5	1996	Khanminczun, V	145.2922335	-38.1105316	casey, vic, australia	24	fg	Acacia_anceps_R1_001.	1492674	388189	0.260062813	Acacia anceps	Victoria	Casey	Leguminosae	5	2185.349206
78	04341d45-8ebd-4a8d-bc27-688402288841	5019	6	2	Russian Federation	12 - December|7 - July	17	1991	Kharkevich, S.	35.9585998	56.0318944	NA	29	fg	Trifolium_hybridum_R1_001.	4136456	3428113	0.828756066	Trifolium hybridum	moscow|Moscow	Volokolamsk|volokolamsk	Leguminosae	4	951.9481939
7112	deadeada-eb76-47ce-ad5d-a5bb00815c36	4967	6	2	Uganda	10 - October|1 - January	11	1989	Khola, Marsyandi	30.4991209	-0.1167162	NA	31	NA	Smithia_elliotii_R1_001.	205606	83537	0.406296509	Smithia elliotii	Western	Ibanda	Leguminosae	4	1618.119372
5797	8af907ce-5158-4df4-a2c3-821db65efc0a	1858	7	2.333333333	Taiwan, Province of China	10-Oct	21	1995	Kibler, C. Nanette	121.2300015	24.9553806	taoyuan, taoyuan district, taoyuan city, taiwan	25	fg	Alnus_formosana_R1_001.	1696026	407796	0.240442069	Alnus formosana	Taitung Hsien	Taoyuan Hsiang	Betulaceae	1	1843.817405
262	0d4b8961-f4c8-4ad1-8d37-185e72d52ea6	3854	10	3.333333333	Tanzania, United Republic of	11-Nov	15	2006	Kibure	29.742604	-4.7232329	united states	14	br	Aeschynomene_nyassana_R1_001.	448310	136545	0.30457719	Aeschynomene nyassana	Kigoma	Kigoma Rural	Leguminosae	4	1859.439722
814	1812e026-e53a-40e3-bad9-d2236b87149b	527	9	3	Brazil	4-Apr	19	1995	Kibure	-48.8397403	-24.7593123	adrian<f3>polis - state of paran<e1>, brazil	25	br	Centrolobium_tomentosum_R1_001.	2253974	916245	0.406502027	Centrolobium tomentosum	Paraná	Adrianópolis	Leguminosae	1	1019.644903
6343	b91c54fe-461b-4e61-a233-74ceebd167d5	8692	8	2.666666667	Switzerland	5-May	15	1980	Kibure	9.3767173	47.4244818	st gallen, switzerland	40	br	Ulmus_glabra_R1_001.	882028	217115	0.246154317	Ulmus glabra	St. Gallen		Ulmaceae	6	1415.029245
7003	d0741186-f892-4d1a-9179-6983f17fcd83	8823	6	2	Chile	10-Oct	20	1962	Kiesling, Roberto	-71.3389183	-29.9590009	coquimbo, chile	58	NA	Adesmia_filifolia_R1_001.	200750	76002	0.378590286	Adesmia filifolia	Coquimbo		Leguminosae	6	1020.279956
7024	d3ac2ab7-2132-443b-a849-23d444c309ae	8847	8	2.666666667	Chile	9-Sep	25	1954	Kiesling, Roberto	-70.3975022	-23.6509279	antofagasta, chile	66	br	Adesmia_sessiliflora_R1_001.	119568	49372	0.412919845	Adesmia sessiliflora	Antofagasta (II)	Antofagasta	Leguminosae	6	1909.354931
7304	e4b125bd-2f45-4df3-9b1f-86098bc88562	8865	8	2.666666667	Chile	10-Oct	30	1991	Kiesling, Roberto	-70.624193	-26.3450046	cha<f1>aral, atacama, chile	29	br	Astragalus_coquimbensis_R1_001.	1092394	696969	0.638019799	Astragalus coquimbensis	Atacama (III)	Chañaral	Leguminosae	6	20.20236773
7323	e53dd2ef-1c2b-42ed-adfe-39d9db741dc8	8895	9	3	Tanzania, United Republic of	10-Oct	30	2004	Kiesling, Roberto	37.8936663	-7.2051522	morogoro rural, tanzania	16	br	Crotalaria_inopinata_R1_001.	1802668	770786	0.427580675	Crotalaria inopinata	Morogoro	Morogoro Rural	Leguminosae	6	88.22189514
904	192746bd-67cc-44f4-b57e-f9afd28c1d3e	551	5	1.666666667	Mexico	10-Oct	25	1984	Killeen, T.	-102.9838564	25.7572143	san pedro, coahuila, mexico	36	fg	Coursetia_insomniifolia_R1_001.	533930	200021	0.374620269	Coursetia insomniifolia	Coahuila	San Pedro de las Colonias	Leguminosae	1	969.0946398
7496	ee5201d7-6f10-4ad8-8d3d-bd424b1a74dd	3359	7	2.333333333	United States of America	4-Apr	20	1965	Killeen, T.	-122.4580356	38.291859	NA	55	fg	Acmispon_parviflorus_R1_001.	163814	67049	0.409299571	Acmispon parviflorus	California	Sonoma	Leguminosae	2	808.1720693
4744	6f2982de-88a8-4e40-bb06-2876dddd1297	2300	9	3	Thailand	4-Apr	1	1987	Killian, N.	100.9130244	14.5270426	pak phriao, mueang saraburi district, saraburi 18000, thailand	33	br	Afzelia_xylocarpa_R1_001.	1110384	338613	0.30495126	Afzelia xylocarpa	Saraburi		Leguminosae	5	1682.767823
350	0fefcf4c-f9f5-443f-8c1d-8cc162e4c0bf	3925	7	2.333333333	Eritrea	2-Feb	4	1969	Kindeketa	39.782334	15.179384	united states	51	br	Argyrolobium_confertum_R1_001.	949346	459194	0.483695091	Argyrolobium confertum			Leguminosae	4	746.5718746
7322	e52c9920-e5c5-4e70-aa6f-0226ea026ffe	8873	7	2.333333333	Argentina	3-Mar	1	1992	Kindeketa, W.	-69.4209108	-31.3338538	calingasta, san juan, argentina	28	fg	Astragalus_monticola_R1_001.	2349298	1260866	0.536699048	Astragalus monticola	San Juan	Calingasta	Leguminosae	6	1178.408291
3187	42d7035a-b4fb-433d-9726-27776e527094	1533	4	1.333333333	Taiwan, Province of China	10-Oct	24	2006	Kingdon-Ward, F.	121.5370003	24.2258575	xiulin township, hualien county, taiwan 972	14	ng	Polygala_tatarinowii_R1_001.	3257954	276556	0.084886404	Polygala tatarinowii	Hualien	Hsiulin	Polygalaceae	1	1733.572108
342	0fa55692-6862-4a1a-84ea-997e3bf40754	3934	6	2	Tanzania, United Republic of	2-Feb	24	2009	Kirkbride	34.0641419	-9.2072788	united states	11	fg	Argyrolobium_vaginiferum_R1_001.	1576352	692211	0.4391221	Argyrolobium vaginiferum	Njombe	Makete	Leguminosae	4	1885.222896
344	0fae950e-0f09-4714-b7cb-d0263d0adf1d	3932	7	2.333333333	Zimbabwe	1-Jan	25	1960	Kirkbride	32.7463686	-18.2200791	united states	60	br	Argyrolobium_tuberosum_R1_001.	368520	134342	0.364544665	Argyrolobium tuberosum	Manicaland	Nyanga	Leguminosae	4	168.9138504
1815	2f5645d1-223a-4f6a-9847-7d71b81d779b	4400	5	1.666666667	Australia	3-Mar	5	1978	Kirkbride	131.0394028	-12.9906534	united states	42	fg	Dunbaria_debilis_R1_001.	530058	222006	0.418833411	Dunbaria debilis	Northern Territory	Coomalie	Leguminosae	4	974.3020789
90	04aba74d-d0e9-439a-9027-8549bc4cc2ae	5031	5	1.666666667	Kenya	8 - August|12 - December	8|12	1972	Kirkbride, J. H.	35.8770642	-1.0875428	NA	48	fg	Trifolium_lanceolatum_R1_001.	730142	594274	0.813915649	Trifolium lanceolatum	Narok	Norak	Leguminosae	4	1991.911893
3960	56ad8420-7ccc-4255-a192-55eda10c5553	4490	8	2.666666667	Spain	4-Apr	26	1969	Kirkbride, J. H.	-16.2518467	28.4636296	NA	51	br	Genista_tenera_R1_001.	2869514	1606616	0.559891327	Genista tenera	Canary Islands	Santa Cruz de Tenerife|Tenerife	Leguminosae	4	1241.532614
3932	561cbca0-49e3-4f7d-91bb-ae2c36eed00e	4509	8	2.666666667	United States of America|Congo	4-Apr	13	1967	Kirkbride, J.H.	27.5495846	-10.4102075	NA	53	br	Humularia_descampsii_R1_001.	18476	6964	0.376921412	Humularia descampsii	Haut-Katanga|Missouri		Leguminosae	4	353.1514557
3955	56a7c81b-fdff-470d-81cb-0bc0c5d33012	4498	9	3	Egypt	9-Sep	Not Shown	1974	Kirkbride, J.H.	31.2088526	30.0130557	NA	46	br	Glycyrrhiza_glabra_R1_001.	630190	358724	0.569231502	Glycyrrhiza glabra	Giza	Giza	Leguminosae	4	448.7903772
89	04a69b82-bec8-47df-9f9a-f6432bbf6956	5029	7	2.333333333	Morocco	6-Jun	27	1989	Kirkbride, J.H. Jr.	-6.937016	30.9335436	NA	31	fg	Trifolium_isthmocarpum_R1_001.	2219230	1897078	0.854836137	Trifolium isthmocarpum	Drâa-Tafilalet|Ouarzazate	Ouarzazate	Leguminosae	4	1715.155555
3939	563e87b6-ebea-4806-a254-636883775f09	4512	9	3	Burundi	5-May	2|11	1981	Kirkbridge, J. H.	30.2479779	-3.4760623	NA	39	br	Humularia_meyeri-johannis_R1_001.	225200	63012	0.279804618	Humularia meyeri-johannis	Ruyigi	Kitaba	Leguminosae	4	158.4076495
5784	8abd1caa-8aca-452b-8aac-a5478c3fa67a	1868	8	2.666666667	United States of America	9-Sep	4	1993	Kirkham	-84.2278796	35.471793	monroe county, tn, usa	27	br	Alnus_serrulata_R1_001.	1638082	863966	0.527425367	Alnus serrulata	Tennessee	Monroe	Betulaceae	1	430.9190046
5785	8abd1caa-8aca-452b-8aac-a5478c3fa67a	1869	8	2.666666667	United States of America	9-Sep	4	1993	Kirkham	-84.2278796	35.471793	monroe county, tn, usa	27	br	Alnus_serrulata_R1_001.	3902656	904139	0.231672738	Alnus serrulata	Tennessee	Monroe	Betulaceae	1	0
333	0f6410f5-5105-41ad-96b0-54c9429d72d9	3858	9	3	Zambia	11-Nov	21	1972	Kisinba	24.4232735	-11.7401439	united states	48	br	Aeschynomene_pseudoglabrescens_R1_001.	22708	4892	0.215430685	Aeschynomene pseudoglabrescens	North-Western	Mwinilunga	Leguminosae	4	984.3359251
1564	2ad54716-8355-428c-a8d5-d9ec0d3674c4	6300	9	3	Cameroon	1-Jan	Not Shown	1987	Kisseadoo, S.	9.2785583	4.5845207	meme, cameroon	33	br	Treculia_obovoidea_R1_001.	1099458	271392	0.246841626	Treculia obovoidea	Sud-Ouest	Meme	Moraceae	5	826.21
3810	5302cf27-b457-4cc1-a019-b6e4549a3d1c	2518	7	2.333333333	Madagascar	3-Mar	11	1989	Kisseadoo, S.	46.3336857	-15.6921494	mahajanga, madagascar	31	fg	Bussea_perrieri_R1_001.	69222	22923	0.331151946	Bussea perrieri	Mahajanga		Leguminosae	5	1111.092614
4021	5817bc22-6c81-4867-ae56-ab9b1b970621	4433	9	3	South Africa	12 - December|Not Shown	Not Shown|11	1986|Not Shown	Kisseadoo, S.	28.2264183	-26.1344872	NA	34	br	Eriosema_dregei_R1_001.	223254	78381	0.351084415	Eriosema dregei	Tambo		Leguminosae	4	755.4626243
4712	6d2ec72c-aa81-405e-a8c8-1fd491bc4621	4713	8	2.666666667	Australia	6-Jun	1	1975	Kisseadoo, S.	132.5509603	-19.4914108	NA	45	br	Aenictophyton_reconditum_R1_001.	24020	8466	0.352456286	Aenictophyton reconditum	Northern Territory		Leguminosae	4	142.0526358
4899	74302672-42e1-4efb-be3c-4cc323aa7285	311	5	1.666666667	Mexico	9-Sep	16	1977	Kisseadoo, S.	-96.7265889	17.0731842	oaxaca, mexico	43	fg	Phaseolus_glabellus_R1_001.	403574	158796	0.393474307	Phaseolus glabellus	Oaxaca		Leguminosae	1	255.887864
3922	55e6b787-9de4-440a-944f-92c39bac629d	4520	9	3	Burundi	5-May	14	1976	Kitchin, A.	29.5107708	-3.9006851	NA	44	br	Humularia_wittei_R1_001.	73818	20371	0.275962502	Humularia wittei	Bururi		Leguminosae	4	335.2800831
4173	5c3218b9-19f6-466f-99a6-1be45e93e87a	2456	9	3	China	6-Jun	2	1932	Klackenberg, J.	109.949686	19.5663947	hainan, china	88	br	Bauhinia_pyrrhoclada_R1_001.	2837452	875395	0.30851447	Bauhinia pyrrhoclada	Hainan		Leguminosae	5	0
5845	90e4d0d9-9ea5-42de-9ac4-3a00e00ec513	3288	7	2.333333333	United States of America	4-Apr	13	1995	Klackenberg, J.	-80.6326916	25.5516034	NA	25	fg	Senna_armata_R1_001.	909906	355937	0.391179968	Senna armata	Nevada	Clark	Leguminosae	5	1718.71
6093	a935ad75-b5c7-4267-ba50-14ad6b12af9f	6730	5	1.666666667	Brazil	11-Nov	28	2010	Kleesadl, G.	-57.6515503	-19.0081688	corumb<e1>, state of mato grosso do sul, brazil	10	fg	Albizia_inundata_R1_001.	1249652	233666	0.186984857	Albizia inundata	Mato Grosso do Sul	Corumbá	Leguminosae	5	14.02862082
295	0e5a4cc5-bd58-4062-8918-94e0c8e9fa7e	3822	5	1.666666667	Spain	7-Jul	4	2009	Klitgaard	-3.5985571	37.1773363	united states	11	fg	Adenocarpus_decorticans_R1_001.	2263186	1144770	0.505822323	Adenocarpus decorticans	Andalusia	Granada	Leguminosae	4	993.607707
4602	6868482e-ac68-42e1-b54d-7b79592a9f88	4780	6	2	Australia	6-Jun	5	1970	Klitgaard, B. B.	115.8604572	-31.9505269	NA	50	fg	Hovea_trisperma_R1_001.	70726	34612	0.489381557	Hovea trisperma	Western Australia	Perth	Leguminosae	4	387.9193989
4685	6b77145d-73a0-4105-be9f-3359dca43118	2329	6	2	Jamaica	1-Jan	29	1938	Klitgaard, B. B.	-77.2864879	18.0983906	middlesex county, jamaica	82	fg	Bauhinia_divaricata_R1_001.	1929356	693762	0.359582161	Bauhinia divaricata		Middlesex	Leguminosae	5	1367.146207
3820	535108fc-0bd1-4287-a1a6-a8afcdcc0f9f	4600	7	2.333333333	Tanzania, United Republic of	4-Apr	29	1991	Klitgaard, B. Bang	33.4607744	-8.9094014	NA	29	fg	Indigofera_homblei_R1_001.	1106296	600983	0.54323888	Indigofera homblei	Mbeya		Leguminosae	4	2176.585467
3938	5638b895-cc7e-495e-9151-8d939b3c1332	2489	9	3	Zambia	10-Oct	19	1968	Klitgaard, B.B	31.3655989	-8.8536444	mbala, zambia	52	br	Brachystegia_microphylla_R1_001.	884708	267034	0.301832921	Brachystegia microphylla		Mbala	Leguminosae	5	2662.909478
4432	63077252-a7a4-450a-b038-335496ddef96	5435	6	2	Uganda	3-Mar	Not Shown	1935	Knab-Vispo, Claudia	30.9417368	2.8300135	vurra, uganda	85	fg	Acacia_persiciflora_R1_001.	135042	30628	0.226803513	Acacia persiciflora	Arua	Vurra	Leguminosae	5	2779.124279
4541	65fe59ae-9681-4027-84bb-7d0730abc9de	2387	7	2.333333333	Peru	9-Sep	9	1992	Knab-Vispo, Claudia	-76.5083562	-6.4243091	lamas, peru	28	fg	Bauhinia_martinensis_R1_001.	68818	18203	0.264509285	Bauhinia martinensis	San Martín	Lamas	Leguminosae	5	164.2564624
7111	de9e5c98-24fa-4c8c-a55b-d9020aceeb64	3802	6	2	Nepal	8-Aug	3	1983	Koelz, Walter	84.124008	28.394857	NA	37	NA	Hedysarum_manaslense_R1_001.	1694984	822141	0.485043517	Hedysarum manaslense			Leguminosae	3	484.9663679
7143	e09830dd-aaa5-49a9-9c8a-e2471aa84f49	4936	7	2.333333333	Morocco	7-Jul	8	1989	Kohn, Eduardo	-7.87216	31.2956729	NA	31	fg	Retama_dasycarpa_R1_001.	1106992	633584	0.572347406	Retama dasycarpa	Marrakesh-Safi	Al Haouz	Leguminosae	4	73.49155163
7811	f911ffe6-3111-47b6-97ab-33e6ac0e8bb1	3518	9	3	Thailand	1-Jan	15	2005	Konta, Fumihiro	99.4179431	14.1011393	NA	15	br	Butea_superba_R1_001.	1127330	585801	0.519635777	Butea superba	Kanchanaburi		Leguminosae	3	109.4509196
1551	2a8dd0d7-6ca4-401f-b5ed-f3fbbcb71a3f	5187	7	2.333333333	Australia	5-May	20	1982	Kostermans, A.	121.6283098	-27.6728168	NA	38	fg	Racosperma_cuthbertsonii_R1_001.	168166	40079	0.238329983	Racosperma cuthbertsonii	Western Australia		Leguminosae	4	293.1469682
4102	5a22bd2c-e2c6-4e78-b827-b3b5912a99d1	8299	4	1.333333333	Russian Federation	7-Jul	11	1978	Kostermans, A.	95.6260172	51.8872669	tuva republic, russia	42	ng	Rubus_humulifolius_R1_001.	4299442	1421725	0.330676632	Rubus humulifolius	Republic of Tyva		Rosaceae	5	485.94
5083	78bb8dbe-e5f4-4345-8956-1c5af0700316	3120	9	3	Paraguay	12-Dec	15	1987	Kostermans, A.	-60.9540073	-21.7449254	boquer<f3>n department, paraguay	33	br	Lophocarpinia_aculeatifolia_R1_001.	1300946	487670	0.374857988	Lophocarpinia aculeatifolia	Boquerón		Leguminosae	5	1657.365681
5968	9f7a99a2-4ddb-414f-b854-5aee23049c9f	2987	5	1.666666667	Guyana	11-Nov	10	2002	Kostermans, A.	-59.2879977	4.7855853	potaro-siparuni, guyana	18	fg	Elizabetha_coccinea_R1_001.	1789462	521748	0.291566963	Elizabetha coccinea	Potaro-Siparuni		Leguminosae	5	1611.641825
6078	a86eb229-4e30-4061-93bf-e04a55e09c93	6400	7	2.333333333	China	Not Shown	Not Shown	1981	Kramer, K. U.	117.9249002	26.4836842	fujian, china	39	fg	Lithocarpus_uraianus_R1_001.	529292	82507	0.155881819	Lithocarpus uraianus	Fujian		Fagaceae	5	331.7058085
6087	a8b96b44-449c-41c2-8148-8581fd4e2743	6393	4	1.333333333	United States of America	10-Oct	27	1982	Kramer, K. U.	-90.900064	30.091512	union, la 70723, usa	38	ng	Castanea_ozarkensis_R1_001.	2025742	379283	0.187231642	Castanea ozarkensis	Louisiana	Union	Fagaceae	5	493.0897191
6092	a92a5e93-02bb-42e9-998b-5eb79caa253a	8574	11	3.666666667	Japan	4-Apr	12	1901	Kramer, K. U.	139.0211225	35.2190879	ashigarashimo district, kanagawa, japan	119	bb	Alnus_firma_R1_001.	446818	131427	0.294139896	Alnus firma	Kanagawa	Ashigarashimo	Betulaceae	6	530.3488233
6336	b8482f94-d7f6-4ac1-8fad-fb9ae7b3d458	4319	7	2.333333333	Madagascar	4-Apr	25	2007	Kramer, K. U.	46.869107	-18.766947	united states	13	fg	Crotalaria_laevigata_R1_001.	219484	93027	0.423844107	Crotalaria laevigata			Leguminosae	4	86.70553625
6337	b853b234-0f40-4784-927d-f7a95251cebc	8695	9	3	Chile	3-Mar	16	1954	Kramer, K. U.	-71.542969	-35.675147	chile	66	br	Acaena_antarctica_R1_001.	48588	11997	0.246912818	Acaena antarctica			Rosaceae	6	438.0675536
6756	c50f6b8c-bee7-4feb-bd1d-97a545d68c62	8735	6	2	Mexico	8-Aug	1	1973	Kramer, K. U.	-107.7362336	27.030387	batopilas, chihuahua, mexico	47	NA	Cercocarpus_montanus_R1_001.	5767590	2517140	0.436428387	Cercocarpus montanus	Chihuahua	Batopilas	Rosaceae	6	1089.627804
2563	3aa815bd-d4cf-458b-822c-a97e0f88d50d	5581	3	1	Micronesia (Federated States of)	2-Feb	5	2005	Krapovickas, A.	162.9634023	5.2845799	utwe river, kosrae, federated states of micronesia	15	ng	Smythea_lanceata_R1_001.	2541650	611358	0.240535872	Smythea lanceata	Kosrae	Utwe	Rhamnaceae	5	241.81
6400	bbeab009-7a11-4bab-bf06-7d8698c667f3	4262	6	2	Burundi	5-May	28	1977	Kreis	29.464359	-3.5090144	united states	43	fg	Crotalaria_congesta_R1_001.	1865580	977777	0.524114216	Crotalaria congesta	Bujumbura Rural		Leguminosae	4	312.8596338
6992	cf175faf-e575-499f-a27d-2ce0a3bac64b	8773	9	3	Tanzania, United Republic of	7-Jul	23	1975	Krosnick, S.	38.4481869	-5.156517	korogwe, tanzania	45	br	Newtonia_paucijuga_R1_001.	157760	59246	0.375545132	Newtonia paucijuga		Korogwe	Leguminosae	6	366.6903744
595	14df8fe7-a7ab-40d5-9f5a-31f4a7108e9a	4079	6	2	South Africa	11-Nov	10	1992	Kruger	21.8568586	-33.2277918	united states	28	NA	Aspalathus_stenophylla_R1_001.	978330	328244	0.335514601	Aspalathus stenophylla	Western Cape		Leguminosae	4	358.7836459
7287	e3c94a82-8086-4aff-9267-ffe2f1f90db5	3701	9	3	Thailand	3-Mar	21	2007	Kruger FJ	105.9670501	12.7744233	NA	13	br	Dalbergia_entadoides_R1_001.	840774	438630	0.521697864	Dalbergia entadoides	Kratie	Sambour	Leguminosae	3	25.8345579
302	0ea13244-a4b1-463b-8976-20db895c8b5a	3889	9	3	Zambia	1-Jan	22	1975	Kuchar	24.4232735	-11.7401439	united states	45	br	Aeschynomene_tenuirama_R1_001.	135016	34587	0.256169639	Aeschynomene tenuirama	North-Western	Mwinilunga	Leguminosae	4	875.6147567
6354	b996d010-e4cf-459a-b7b0-3bb9154b1f57	4297	5	1.666666667	Ethiopia	5-May	20	1976	Kuchar	35.0388164	9.1769218	united states	44	fg	Crotalaria_stenorhampha_R1_001.	971696	302982	0.311807397	Crotalaria stenorhampha	Welega		Leguminosae	4	48.47162992
3683	4ecfdedf-2aff-47f0-a7ab-ee63096c28ed	2548	8	2.666666667	Mexico	9-Sep	Not Shown	1996	Kuchar, P	-88.4791376	19.1817393	quintana roo, mexico	24	br	Caesalpinia_mollis_R1_001.	1105106	349236	0.316020364	Caesalpinia mollis	Quintana Roo		Leguminosae	5	418.6798221
3691	4f1e9803-6aac-4488-9cc7-ebd1c25e3daf	2228	9	3	Peru	10-Oct	1	1990	Kuchar, P.	-74.9653966	-9.3789658	puerto inca, peru	30	br	Naucleopsis_ternstroemiiflora_R1_001.	537964	86548	0.160880654	Naucleopsis ternstroemiiflora	Huánuco	Puerto Inca	Moraceae	1	11.53745978
3813	5314b0d3-45f7-4038-aec4-3ca9790b589f	4606	9	3	Benin	8-Aug	27	1999	Kuchar, P.	2.5941239	8.8879709	NA	21	br	Indigofera_kerstingii_R1_001.	3549880	1801675	0.50753124	Indigofera kerstingii	Borgou	Tchaourou	Leguminosae	4	1064.352673
3866	54787d52-b8c6-4d9c-96c1-b1d123ad0c65	4568	7	2.333333333	Zimbabwe	11-Nov	Not Shown	1955	Kuchar, P.	30.7263732	-21.422627	NA	65	fg	Indigofera_daleoides_R1_001.	1134222	665041	0.586341122	Indigofera daleoides	Mwenezi|Masvingo	Mwenezi	Leguminosae	4	2328.490277
3907	55862502-d9e9-4f86-b874-aa6fc3697f4f	2494	9	3	Zimbabwe	10-Oct	Not Shown	1950	Kuchar, P.	32.8733117	-19.8032402	chimanimani, zimbabwe	70	br	Brachystegia_tamarindoides_R1_001.	687864	118636	0.172470139	Brachystegia tamarindoides	Manicaland	Chimanimani	Leguminosae	5	1906.687707
4032	5851db71-7620-4ef1-bae0-4884b5cd129f	2480	9	3	Ghana	11-Nov	23	1988	Kuchar, P.	-1.5208624	6.7470436	ashanti region, ghana	32	br	Berlinia_tomentella_R1_001.	105350	28433	0.26989084	Berlinia tomentella	Ashanti		Leguminosae	5	475.0017238
4626	6986a6e4-acb3-4740-a562-8883f4728542	4769	9	3	Australia	12-Dec	12	1991	Kuchar, P.	150.1570173	-33.4827345	NA	29	NA	Gompholobium_uncinatum_R1_001.	334578	189587	0.566645147	Gompholobium uncinatum	New South Wales	Lithgow	Leguminosae	4	153.4253275
377	10b37732-6205-48a2-9b7d-e4bb9c6c1fc0	3898	9	3	Gabon	10-Oct	Not Shown	1990	Kurbanov	9.634135	-1.5758644	united states	30	br	Airyantha_schweinfurthii_R1_001.	3664638	1706372	0.465631803	Airyantha schweinfurthii	Ogooué-Maritime	Etimboué	Leguminosae	4	3073.027063
76	04089a57-8a93-432c-a114-44671fd94496	5017	5	1.666666667	Lebanon	4 - April|5 - May	4|5	1934	Kuznetzova, G.	35.862285	33.854721	NA	86	fg	Trifolium_erubescens_R1_001.	579882	500906	0.863806774	Trifolium erubescens			Leguminosae	4	1656.857639
63	019e997b-e701-49ad-8522-209eb133f210	5004	8	2.666666667	Guam	7-Jul	3	1965	L Madani	144.9061342	13.5639627	NA	55	br	Serianthes_nelsonii_R1_001.	111650	28318	0.253631885	Serianthes nelsonii	Yigo		Leguminosae	4	849.3235396
1167	1d374f70-464f-40b4-b978-e3be48ff6068	7731	9	3	Brazil	12-Dec	3	1997	l,	-51.92528	-14.235004	brazil	23	br	Tachigali_rugosa_R1_001.	264306	94980	0.359356201	Tachigali rugosa			Leguminosae	5	176.4956449
1429	27fc24c5-fb20-416e-bb2b-6a8384de190e	2906	8	2.666666667	Congo (Democratic Republic of the)	1-Jan	24	1948	L. Toussaint	13.914399	-5.2365685	kongo central, democratic republic of the congo	72	br	Cynometra_lujae_R1_001.	981314	298727	0.304415304	Cynometra lujae	Bas-Congo		Leguminosae	5	2188.397463
6241	b457ca03-91fc-4820-b071-c560ae9f3117	4382	6	2	Benin	3-Mar	8	2000	L., Hugo Gunckel	1.6663523	9.7080916	united states	20	fg	Desmodium_salicifolium_R1_001.	721228	352760	0.48911024	Desmodium salicifolium	Donga	Djougou	Leguminosae	4	465.5786364
367	106ed720-6d72-4d43-87d8-4a55f3b6cf2c	3908	5	1.666666667	Gabon	2-Feb	1	2013	L<e9>onard	10.0807298	-0.7416532	united states	7	fg	Angylocalyx_talbotii_R1_001.	3466402	1217537	0.351239412	Angylocalyx talbotii	Moyen-Ogooué	Ogooué et des Lacs	Leguminosae	4	2319.218495
1414	27bde436-8163-46ee-a3a2-82d5d6912e1c	2905	9	3	Congo (Democratic Republic of the)	7-Jul	Not Shown	1946	L<e9>onard, J.	20.3308814	0.5640036	equator, democratic republic of the congo	74	br	Cynometra_sessiliflora_R1_001.	224974	66538	0.295758621	Cynometra sessiliflora	Equateur		Leguminosae	5	899.2387489
[truncated: 6,238 more rows]
