# Supplementary material for: The Effects of Herbarium Specimen Characteristics on Short-Read NGS Sequencing Success in Nearly 8000 Specimens: Old, Degraded Samples Have Lower DNA Yields but Consistent Sequencing Success
Source: Front Plant Sci. 2021 Jun 23;12:669064. doi: 10.3389/fpls.2021.669064 (PMC8262526; doi:10.3389/fpls.2021.669064)
Supplement: Supplementary Table 2 — Model summaries and variance inflation coefficients for the two mixed models. [file Table_2.xlsx]

## Sheet: TableS2
Model: DNA ~ Absolute.Latitude * Specimen.Agee + Greenness + Herbarium + (1 | Family)
Fixed effects:
	Estimate	Std. Error	df	t-value	Pr(>|t|)
(Intercept)	1445.22	88.2174	36.1613	16.382	<2E-16
Absolute.Latitude	9.0284	1.4988	7580.7	6.024	1.78e-09
Specimen.Age	2.24091	0.83963	7593.01	2.669	0.00763
Greenness	-198.086	13.9785	7596.98	-14.171	<2E-16
Herbarium2	-638.852	97.1516	7584.3	-6.576	5.16e-11
Herbarium3	-411.189	44.2683	7595.74	-9.289	<2E-16
Herbarium4	-603.92	27.9527	7592.88	-21.605	<2E-16
Herbarium5	-498.247	23.3823	7448.4	-21.309	<2E-16
Herbarium6	-527.663	42.0874	7384.61	-12.537	<2E-16
Absolute.Latitude:Specimen.Age	-0.0927	0.03049	7596.82	-3.04	0.00237
Correlation of Fixed Effects:
	(Intr)	Absolute.Latitude	Specimen.Age	Greenness	Hrbrm2	Hrbrm3	Hrbrm4	Hrbrm5	Hrbrm6
Absolute.Latitude	-0.451
Specimen.Age	-0.333	0.666
Greenness	-0.379	0.179	-0.079
Herbarium2	-0.007	-0.014	0.006	-0.018
Herbarium3	0.014	-0.068	0.027	-0.083	0.09
Herbarium4	-0.027	-0.024	0.081	-0.151	0.134	0.307
Herbarium5	-0.054	-0.015	-0.063	-0.137	0.125	0.277	0.44
Herbarium6	-0.102	0.068	0.063	-0.07	0.059	0.131	0.214	0.286
Absolute.Latitude:Specimen.Age	0.349	-0.829	-0.857	-0.046	-0.009	-0.034	-0.048	0.031	-0.077
Variance Inflation Factors
Absolute.Latitude	1.12558	1	1.06093
Specimen.Age	1.10928	1	1.05322
Greenness	1.14916	1	1.07199
Herbarium	1.11273	5	1.01074
Absolute.Latitude:Specimen.Age	1.04289	1	1.02122
Model: Prop.On.Target ~ Greenness + Specimen.Age + Herbarium + Greenness * Specimen.Age + (1 | Family)
Fixed effects:
	Estimate	Std. Error	df	z-value	Pr(>|z|)
(Intercept)	-1.026	0.12	19.8	-8.565	< 2e-1
Greenness	-0.019	0.007	7590	-2.89	0.00385
Specimen.Age	-0.059	0.007	7580	8.924	< 2e-16
Herbarium2	-0.073	0.067	7580	1.089	0.27623
Herbarium3	0.372	0.03	7580	12.428	< 2e-16
Herbarium4	0.249	0.019	7600	12.858	< 2e-16
Herbarium5	-0.277	0.017	7600	-15.994	< 2e-16
Herbarium6	-0.05	0.031	7590	-1.63	0.10303
Greenness:Specimen.Age	-0.02	0.007	7590	-2.942	0.0032
Correlation of Fixed Effects: Not provided, see variation inflation factors
Variance Inflation Factors
	GVIF	Df	Increased SE
Greenness	1.11	1	1.05
Specimen.Age	1.09	1	1.04
Herbarium	1.08	5	1.04
Greenness:Specimen.Age	1.07	1	1.04
